# Supplementary material for: De novo and inherited private variants in MAP1B in periventricular nodular heterotopia
Source: PLoS Genet. 2018 May 8;14(5):e1007281. doi: 10.1371/journal.pgen.1007281 (PMC5965900; doi:10.1371/journal.pgen.1007281)
Supplement: S1 Table — (XLSX) [file pgen.1007281.s007.xlsx]

## Sheet: Sheet1
Child_ID	familyid	variant id (chr-position-ref-var, hg19)	confirmation status*	Fraction of reads supporting variant	Variant_type	SYMBOL	CCDS	Refseq gene	Refseq prot	Function	CDS_position	Protein_position	Amino_acids	Codons	gnomAD_exome_MAF	gnomAD_genome_MAF	ExAC v0.3.1 MAF	EVS MAF	IGM controls MAF	TraP Score**	%RVIS***	subRVIS (exon score %ile)****	LOF-PLI	rs number	Gerp RS Score	SIFT	CADD Score	Polyphen2 category	Polyphen2 Score	hot-zone variant
pvhnz2812cek1	pvhnzcek	17-79095090-C-T	confirmed de novo	0.507463	snv	AATK	CCDS58607.1	NM_004920.2	NP_004911.2	synonymous_variant	2337	779	R	agG/agA	0	NA	0	0	0	0.31	NA	NA	0.806764	NA	3.5	-	8.703	-	-
pvhnz0563bur1	pvhnzbur	14-23549258-T-C	confirmed de novo	0.520833	snv	ACIN1	CCDS55905.1	NM_001164814.1	NP_001158286.1	missense_variant	1460	487	K/R	aAa/aGa	0	NA	0	0	0	0.703	35.4376	97.0297	0.999998	NA	5.42	tolerated(0.25)	23.2	probably_damaging	0.978
pvhnd39904bhk1	pvhbhk	20-25000726-G-A	confirmed de novo	0.411765	snv	ACSS1	CCDS58765.1	NM_001252677.1	NP_001239606.1	missense_variant	1166	389	T/M	aCg/aTg	8e-06	NA	1.648e-05	0	0	0.075	23.0829	9.86519	0.0013967	NA	5.68	deleterious(0)	26.9	probably_damaging	0.999	yes
pvhnd39904bhk1	pvhbhk	2-9658108-G-T	confirmed de novo	0.493392	snv	ADAM17	CCDS1665.1	NM_003183.5	NP_003174.3	missense_variant	1113	371	S/R	agC/agA	0	NA	0	0	0	0.048	18.9025	46.816	0.997368	NA	0.547	tolerated(0.3)	14.98	possibly_damaging	0.826
pvhnd32760np1	pvhnp	8-24193018-G-A	confirmed de novo	0.490196	snv	ADAM28	CCDS34865.1	NM_014265.5	NP_055080.2	missense_variant	1431	477	M/I	atG/atA	4e-06	NA	0	0	0	0.093	92.5065	93.4769	1.968e-17	NA	5.8	tolerated(0.06)	24.2	benign	0.245
pvhnd32165nk1	pvhnk	11-130284673-G-A	confirmed de novo (LCL and primary)	0.319149	snv	ADAMTS8	CCDS41732.1	NM_007037.5	NP_008968.4	missense_variant	1319	440	P/L	cCg/cTg	1.6e-05	NA	1.733e-05	0	0	0.083	28.2453	98.5579	1.05565e-08	NA	5.59	deleterious(0)	29	probably_damaging	0.998
pvhnd29339lp1	pvhlp	10-116059070-G-A	confirmed de novo - possibly mosaic	0.151899	snv	AFAP1L2	CCDS31287.1	NM_032550.3	NP_115939.1	stop_gained	2062	688	Q/*	Cag/Tag	0	NA	0	0	0	0.073	81.2662	84.8442	0.446973	NA	5.62	-	41	-	-
pvhrl8026601btd1	pvhrlbtd	14-105408008-C-T	model predicted true	0.456897	snv	AHNAK2	CCDS45177.1	NM_138420.2	NP_612429.2	missense_variant	13780	4594	V/M	Gtg/Atg	0.000171	0.000195	0.0001662	8.1e-05	0	0.058	100	NA	NA	NA	1.22	tolerated(0.42)	8.957	possibly_damaging	0.559
pvhnd36584lj1	pvhlj	12-105464458-AG-A	confirmed de novo	0.352941	indel	ALDH1L2	CCDS31891.1	NM_001034173.3	NP_001029345.2	frameshift_variant,feature_truncation	317	106	-	-	0	NA	0	0	0	NA	24.6853	92.0546	3.5001e-11	NA	NA	-	33	-	-
pvhnd21188ls1	pvhls	11-67059544-C-T	confirmed de novo	0.462687	snv	ANKRD13D	CCDS31616.2	NM_207354.2	NP_997237.2	synonymous_variant	624	208	P	ccC/ccT	9e-05	3.2e-05	0.0001002	0	7.595e-05	0.01	12.3547	23.097	0.984538	NA	-8.08	-	10.49	-	-
pvhnd28991no1	pvhno	1-228285411-A-G	confirmed de novo	0.48	snv	ARF1	CCDS1565.1	NM_001024226.1	NP_001019397.1	missense_variant	379	127	K/E	Aag/Gag	0	NA	0	0	0	0.031	38.2266	56.7452	0.819433	NA	4.1	deleterious(0)	23.7	probably_damaging	1
pvhnd30105lo1	pvhlo	19-47423618-C-A	confirmed de novo	0.524194	snv	ARHGAP35	CCDS46127.1	NM_004491.4	NP_004482.4	stop_gained	1686	562	C/*	tgC/tgA	0	NA	0	0	0	0.004	0.891513	0.011374	0.99999	NA	2.65	-	36	-	-	yes
pvhbdLR04038cbu1	pvhbdcbu	X-11160358-A-T	confirmed de novo	1	snv	ARHGAP6	CCDS14141.1	NM_013423.2	NP_038267.1	missense_variant	1643	548	M/K	aTg/aAg	0	NA	0	0	0	0.467	18.4911	76.5588	0.991844	NA	5.24	tolerated(0.07)	21.6	benign	0.139
pvhnd31517lq1	pvhlq	1-235409798-G-T	confirmed de novo	0.541667	snv	ARID4B	CCDS31060.1	NM_031371.3	NP_112739.2	missense_variant	383	128	P/H	cCt/cAt	0	NA	0	0	0	0.087	3.24077	56.7452	0.999976	NA	5.77	deleterious(0)	27.3	probably_damaging	1	yes
pvhcw23101bvw1	pvhcwbvw	6-109233701-A-G	model predicted true	0.385417	snv	ARMC2	CCDS5069.2	NM_032131.5	NP_115507.4	missense_variant	1290	430	I/M	atA/atG	4e-06	NA	8.245e-06	0	0	0	56.7918	5.39952	2.20161e-08	NA	-3.43	tolerated(0.15)	0.259	benign	0.073
pvhrl13917741btc1	pvhrlbtc	11-13397239-C-T	confirmed de novo	0.414286	snv	ARNTL	CCDS44543.1	NM_001030273.2	NP_001025444.1	stop_gained	1123	375	R/*	Cga/Tga	0	NA	0	0	0	0.058	15.3184	40.1312	0.987643	NA	5.41	-	41	-	-	yes
pvhbdLR04036cbt1	pvhbdcbt	14-94401041-G-T	confirmed de novo	0.52	snv	ASB2	CCDS9915.1	NM_016150.4	NP_057234.2	synonymous_variant	1725	575	G	ggC/ggA	0	NA	0	0	0	0.083	93.4883	47.5439	4.58911e-05	NA	5.16	-	9.847	-	-
pvhnd30940mk1	pvhmk	3-112255355-G-A	confirmed de novo - possibly mosaic	0.133333	snv	ATG3	CCDS2966.1	NM_022488.4	NP_071933.2	missense_variant	761	254	P/L	cCa/cTa	0	NA	0	0	0	0.097	30.0283	40.1312	0.978992	NA	5.63	tolerated(0.08)	23.7	possibly_damaging	0.453
pvhnd40500bij1	pvhbij	1-116936170-C-A	confirmed de novo	0.478873	snv	ATP1A1	CCDS887.1	NM_000701.7	NP_000692.2	missense_variant	1485	495	N/K	aaC/aaA	0	NA	0	0	0	0.009	4.77682	13.4581	0.999994	NA	3.9	tolerated(0.91)	19.6	benign	0.271
pvhnd32223mj1	pvhmj	4-667755-G-A	confirmed de novo	0.730769	snv	ATP5I	CCDS3337.1	NM_007100.3	NP_009031.1	missense_variant,splice_region_variant	37	13	L/F	Ctc/Ttc	2.2e-05	NA	0	0	4.076e-05	0.117	59.4	NA	0.207299	NA	0.89	tolerated(0.55)	9.941	benign	0.008
pvhbdLR06137cbw1	pvhbdcbw	6-31606982-G-A	model predicted true	0.515152	snv	BAG6	CCDS56415.1	NM_001199698.1	NP_001186627.1	stop_gained	3160	1054	R/*	Cga/Tga	0	NA	0	0	0	0.055	1.60231	20.5756	0.999988	NA	2.49	-	40	-	-	yes
pvhnd38153ajw1	pvhajw	1-147090801-G-A	confirmed de novo	0.539823	snv	BCL9	CCDS30833.1	NM_004326.3	NP_004317.2	synonymous_variant	840	280	G	ggG/ggA	4e-06	NA	8.345e-06	0	0	0.109	12.6559	0.029332	0.831846	NA	0.12	-	8.976	-	-
pvhnd31853nh1	pvhnh	9-121930022-G-T	confirmed de novo (LCL and primary)	0.390244	snv	BRINP1	CCDS6822.1	NM_014618.2	NP_055433.2	synonymous_variant	1626	542	I	atC/atA	0	NA	0	0	0	0.184	14.1317	NA	0.995424	NA	2.33	-	8.732	-	-
pvhnd37121lk1	pvhlk	10-127414293-A-G	confirmed de novo	0.473684	snv	C10orf137	CCDS7646.1	NM_015608.2	NP_056423.2	synonymous_variant	678	226	A	gcA/gcG	0	NA	0	0	0	0.093	1.90952	NA	0.000606746	NA	-2.33	-	9.898	-	-
pvhnz2803bug1	pvhnzbug	17-42744834-C-G	confirmed de novo	0.413793	snv	C17orf104	CCDS45703.2	NM_001145080.2	NP_001138552.2	missense_variant	1555	519	Q/E	Caa/Gaa	4e-06	NA	0	0	0	0.05	63.0926	NA	0.978536	NA	5.59	deleterious(0.04)	23.3	possibly_damaging	0.871
pvhnd40872bff1	pvhbff	5-37226678-A-G	confirmed de novo	0.394495	snv	C5orf42	CCDS34146.2	NM_023073.3	NP_075561.3	synonymous_variant	2019	673	T	acT/acC	0	NA	0	0	0	0.019	75.4232	NA	6.32088e-19	NA	1.36	-	5.833	-	-
pvhcw24501bwc1	pvhcwbwc	5-39288982-T-A	confirmed de novo	0.382022	snv	C9	CCDS3929.1	NM_001737.3	NP_001728.1	missense_variant	1488	496	R/S	agA/agT	0	NA	0	0	0	0.103	94.5184	87.626	6.82499e-17	NA	1.78	deleterious(0.04)	24	benign	0.1
pvhnd40500bij1	pvhbij	11-115102111-G-A	confirmed de novo	0.467066	snv	CADM1	CCDS8373.1	NM_014333.3	NP_055148.3	missense_variant	524	175	T/M	aCg/aTg	8e-06	NA	1.648e-05	0	0	0.065	15.493	10.9176	0.994386	NA	6.08	deleterious(0)	33	probably_damaging	0.91
pvhnd29339lp1	pvhlp	16-71417298-C-T	confirmed de novo	0.526882	snv	CALB2	CCDS10899.1	NM_001740.4	NP_001731.2	missense_variant	428	143	A/V	gCg/gTg	8e-06	NA	8.321e-06	0	0	0.506	29.944	73.628	0.0012389	NA	5.6	tolerated(0.19)	23.6	benign	0.193
pvhnz9984bub1	pvhnzbub	19-47111760-C-T	confirmed de novo	0.461538	snv	CALM3	CCDS33061.1	NM_005184.2	NP_005175.2	missense_variant	200	67	P/L	cCg/cTg	0	NA	0	0	0	0.135	45.0033	43.444	0.580172	NA	3.86	tolerated(0.07)	24.4	benign	0.266
pvhnd31517lq1	pvhlq	9-138710389-G-A	confirmed de novo - possibly mosaic	0.229167	snv	CAMSAP1	CCDS35176.2	NM_015447.3	NP_056262.3	synonymous_variant	4033	1345	L	Ctg/Ttg	0	NA	0	0	0	0.004	2.16854	54.4363	0.753664	NA	-8.41	-	10.59	-	-
pvhnd24452mu1	pvhmu	17-78175551-C-T	model predicted true	0.411111	snv	CARD14	CCDS58605.1	NM_001257970.1	NP_001244899.1	synonymous_variant	1860	620	Y	taC/taT	5.3e-05	NA	6.601e-05	7.7e-05	3.797e-05	0.006	95.4762	8.86131	3.14969e-14	rs148265488	-6.29	-	8.621	-	-
pvhbdLR03264cbs1	pvhbdcbs	9-139266378-G-A	confirmed de novo	0.285714	snv	CARD9	CCDS6997.1	NM_052813.4	NP_434700.2	synonymous_variant	153	51	D	gaC/gaT	0	NA	0	0	0	0.007	90.4403	72.4535	2.29038e-11	NA	1.72	-	5.893	-	-
pvhnd29281lw1	pvhlw	9-100076787-A-G	confirmed de novo	0.358974	snv	CCDC180	CCDS35077.2	NM_020893.2	NP_065944.2	missense_variant	704	235	E/G	gAg/gGg	0	NA	0	0	0	0.031	30.9258	50.9961	5.35202e-22	NA	1.53	tolerated(0.11)	12.5	possibly_damaging	0.627
pvhnd28991no1	pvhno	6-44413427-G-C	confirmed de novo - possibly mosaic	0.12	snv	CDC5L	CCDS4912.1	NM_001253.3	NP_001244.1	missense_variant	2127	709	R/S	agG/agC	4e-06	NA	8.271e-06	0	0	0.01	9.89699	50.9961	0.999993	NA	2.08	deleterious(0.01)	23.4	benign	0.028
pvhit711Pbov1	pvhitbov	16-66946018-C-T	confirmed de novo	0.543478	snv	CDH16	CCDS10823.1	NM_004062.3	NP_004053.1	missense_variant	1574	525	S/N	aGt/aAt	0	NA	0	0	3.801e-05	0.005	14.6859	23.1658	6.80363e-13	NA	4.08	tolerated(0.35)	8.627	benign	0.38
pvhnz6078cer1	pvhnzcer	7-40085606-A-G	confirmed de novo	0.458333	snv	CDK13	CCDS5461.1	NM_003718.4	NP_003709.3	missense_variant	2525	842	N/S	aAt/aGt	0	NA	0	0	0	0.412	13.0595	36.8652	0.751251	NA	4.62	deleterious(0)	24.4	probably_damaging	1	yes
pvhnd38031ajv1	pvhajv	X-139866012-T-C	confirmed de novo	0.57551	snv	CDR1	CCDS14670.1	NM_004065.2	NP_004056.2	missense_variant	520	174	R/G	Aga/Gga	0	NA	0	0	0	0.038	26.7751	2.2921	0.0595616	NA	3.7	deleterious(0)	22.9	possibly_damaging	0.438
pvhnd29397ly1	pvhly	1-6185252-G-A	model predicted true	0.525641	snv	CHD5	CCDS57.1	NM_015557.2	NP_056372.1	synonymous_variant	4302	1434	N	aaC/aaT	1.3e-05	NA	3.686e-05	7.7e-05	3.805e-05	0.019	0.825251	25.1868	1	NA	-8.14	-	5.89	-	-
pvhit130Lbou1	pvhitbou	1-6166767-C-A	confirmed de novo	0.473684	snv	CHD5	CCDS57.1	NM_015557.2	NP_056372.1	missense_variant	5651	1884	R/L	cGc/cTc	0	NA	0	0	0	0.012	0.825251	54.4363	1	NA	4.7	deleterious(0)	34	probably_damaging	0.99	yes
pvhcw8001bvg1	pvhcwbvg	1-6219435-C-G	confirmed de novo	0.441176	snv	CHD5	CCDS57.1	NM_015557.2	NP_056372.1	missense_variant	348	116	K/N	aaG/aaC	0	NA	0	0	0	0.022	0.825251	NA	1	NA	2.02	tolerated(0.28)	18.93	benign	0.423
pvhnd25074mv1	pvhmv	7-143029514-G-A	confirmed de novo - possibly mosaic	0.362319	snv	CLCN1	CCDS5881.1	NM_000083.2	NP_000074.2	missense_variant,splice_region_variant	1169	390	R/H	cGc/cAc	3.7e-05	NA	4.119e-05	0	0	0.012	40.7987	91.8798	6.8224e-13	NA	3.46	deleterious(0.03)	24.5	probably_damaging	0.968
pvhnz0562bud1	pvhnzbud	16-11136118-G-C	confirmed de novo	0.375	snv	CLEC16A	CCDS58423.1	NM_001243403.1	NP_001230332.1	missense_variant	1614	538	K/N	aaG/aaC	0	NA	0	0	0	0.04	63.2492	NA	0.010139	NA	4.42	tolerated(0.22)	22.7	benign	0.337
pvhit1238Pbti1	pvhitbti	19-1037844-A-AC	confirmed de novo	0.480519	indel	CNN2	CCDS12054.1	NM_201277.2	NP_958434.1	frameshift_variant,feature_elongation	758-759	253	-	-	0	NA	0	0	0	NA	40.8108	75.5483	0.212309	NA	NA	-	23.2	-	-
pvhnz0563bur1	pvhnzbur	1-205027694-A-G	confirmed de novo	0.274194	snv	CNTN2	CCDS1449.1	NM_005076.3	NP_005067.1	splice_acceptor_variant	-	-	-	-	0	NA	0	0	0	0.582	65.5804	NA	0.129621	NA	4.8	-	24.5	-	-
pvhnz2812cek1	pvhnzcek	17-7849070-C-T	confirmed de novo	0.557143	snv	CNTROB	CCDS32557.1	NM_001037144.5	NP_001032221.1	missense_variant	1759	587	P/S	Ccc/Tcc	4e-06	NA	8.268e-06	0	0	0.036	80.2301	11.0756	1.23733e-11	NA	2.05	tolerated(0.36)	14.08	benign	0.029
pvhnz1881buv1	pvhnzbuv	21-46888510-G-A	confirmed de novo	0.505208	snv	COL18A1	CCDS42972.1	NM_030582.3	NP_085059.2	missense_variant	1001	334	R/Q	cGg/cAg	1.2e-05	NA	8.299e-06	0	0	0.137	90.5066	20.9067	1.23766e-05	NA	1.7	tolerated(0.3)	15.39	unknown	1e-06
pvhnd38414aju1	pvhaju	2-189849554-T-A	confirmed de novo	0.446809	snv	COL3A1	CCDS2297.1	NM_000090.3	NP_000081.1	missense_variant	148	50	C/S	Tgc/Agc	0	NA	0	0	0	0.391	7.98145	16.939	1	NA	4.95	deleterious(0)	24.3	unknown	1e-06
pvhnd31124nb1	pvhnb	21-47423454-C-A	confirmed de novo (LCL and primary)	0.529412	snv	COL6A1	CCDS13727.1	NM_001848.2	NP_001839.2	synonymous_variant	2614	872	R	Cgg/Agg	0	NA	0	0	0	0.361	94.3196	87.5123	0.999995	NA	3.94	-	11.89	-	-
pvhnd30793mz1	pvhmz	21-34971525-C-G	confirmed de novo	0.428571	snv	CRYZL1	CCDS13633.2	NM_145858.2	NP_665857.2	missense_variant	607	203	V/L	Gtt/Ctt	0	NA	0	0	0	0.207	40.7024	73.628	0.0906157	NA	4.37	tolerated(0.65)	14.91	benign	0.001
pvhnd35979nr1	pvhnr	8-114031387-T-C	confirmed de novo	0.45	snv	CSMD3	CCDS6317.1	NM_198124.1	NP_937757.1	synonymous_variant	819	273	P	ccA/ccG	0	NA	0	0	0	0.06	0.132522	36.8652	1	NA	5.6	-	3.975	-	-
pvhnd21601lu1	pvhlu	2-74605284-C-T	confirmed de novo (LCL and primary)	0.529412	snv	DCTN1	CCDS54369.1	NM_001190837.1	NP_001177766.1	missense_variant	122	41	R/Q	cGa/cAa	2e-05	NA	2.472e-05	0	3.795e-05	0.026	2.53599	5.39952	0.291891	NA	5.14	tolerated(0.33)	23	probably_damaging	0.992
pvhcw8001bvg1	pvhcwbvg	X-110653364-G-T	confirmed de novo	0.482143	snv	DCX	CCDS14558.1	NM_178152.2	NP_835365.1	missense_variant	263	88	T/K	aCg/aAg	0	NA	0	0	0	0.52	17.1598	36.8652	0.863196	NA	5.5	deleterious(0)	29.6	probably_damaging	0.998	yes
pvhnd39793ajy1	pvhajy	12-49224464-G-A	confirmed de novo	0.517857	snv	DDX23	CCDS8770.1	NM_004818.2	NP_004809.2	missense_variant	2251	751	R/C	Cgc/Tgc	0	NA	0	0	0	0.235	2.90946	9.86519	0.999558	NA	5.08	deleterious(0)	35	probably_damaging	0.996	yes
pvhnd25074mv1	pvhmv	16-72135492-G-T	confirmed de novo	0.541176	snv	DHX38	CCDS10907.1	NM_014003.3	NP_054722.2	missense_variant	1480	494	D/Y	Gat/Tat	0	NA	0	0	0	0.495	0.933679	NA	1.03801e-06	NA	5.06	deleterious(0)	26.7	possibly_damaging	0.667
pvhrl13235031bsy1	pvhrlbsy	6-170594722-C-T	confirmed de novo	0.393617	snv	DLL1	CCDS5313.1	NM_005618.3	NP_005609.3	missense_variant	797	266	G/D	gGc/gAc	0	NA	0	0	0	0.015	29.5344	40.1312	0.999053	NA	5.08	deleterious(0)	32	probably_damaging	0.999
pvhrl14188791bsx1	pvhrlbsx	3-52426681-C-T	confirmed de novo	0.5	snv	DNAH1	CCDS46842.1	NM_015512.4	NP_056327.4	synonymous_variant	10254	3418	S	tcC/tcT	0	NA	0	0	0	0.007	99.6988	NA	4.42227e-20	NA	0.538	-	8.337	-	-
pvhit751Pboy1	pvhitboy	16-47005293-T-C	model predicted true	0.553571	snv	DNAJA2	CCDS10726.1	NM_005880.3	NP_005871.1	synonymous_variant	330	110	R	agA/agG	0	NA	0	0	0	0.093	21.6975	NA	0.985455	NA	0.435	-	2.221	-	-
pvhnd39315ajx1	pvhajx	19-10246845-G-A	confirmed de novo	0.6	snv	DNMT1	CCDS45958.1	NM_001130823.2	NP_001124295.1	synonymous_variant	4608	1536	D	gaC/gaT	4e-06	NA	8.331e-06	0	0	0.003	0.969821	16.6739	1	NA	-10.8	-	8.684	-	-
pvhnd39214nu1	pvhnu	19-11310983-C-T	confirmed de novo	0.4375	snv	DOCK6	CCDS45975.1	NM_020812.3	NP_065863.2	splice_donor_variant	-	-	-	-	6e-06	NA	0	0	0	0.903	88.0248	NA	2.8309e-19	NA	4.53	-	24.2	-	-
pvhrl13917741btc1	pvhrlbtc	1-184688369-C-T	confirmed de novo	0.415584	snv	EDEM3	CCDS1363.2	NM_025191.3	NP_079467.3	missense_variant	1088	363	G/E	gGg/gAg	0	NA	0	0	0	0.313	15.0654	46.816	0.122702	NA	3.92	deleterious(0)	32	probably_damaging	0.998	yes
pvhnz1492buk1	pvhnzbuk	8-49637324-G-A	confirmed de novo	0.425532	snv	EFCAB1	CCDS47853.1	NM_001142857.1	NP_001136329.1	missense_variant	457	153	P/S	Cca/Tca	0	NA	0	0	0	0.156	32.7089	83.298	0.000635898	NA	2.48	tolerated(0.3)	13.18	benign	0.067
pvhnd37696mt1	pvhmt	6-53159279-G-A	model predicted true	0.485075	snv	ELOVL5	CCDS56434.1	NM_001242831.1	NP_001229760.1	synonymous_variant	69	23	S	agC/agT	2.8e-05	9.7e-05	6.679e-05	0	0.0002243	0.131	30.5042	NA	0.92426	NA	1.17	-	12.28	-	-
pvhnd23488mr1	pvhmr	19-6897519-TG-T	confirmed de novo (LCL and primary)	0.41791	indel	EMR1	CCDS58645.1	NM_001256252.1	NP_001243181.1	frameshift_variant,feature_truncation	320	107	-	-	0	NA	0	0	0	NA	98.9218	89.6188	5.77895e-14	NA	NA	-	24.3	-	-
pvhnd29281lw1	pvhlw	9-139944964-C-T	model predicted true	0.529412	snv	ENTPD2	CCDS7026.1	NM_203468.2	NP_982293.1	synonymous_variant	801	267	P	ccG/ccA	6.2e-05	9.7e-05	7.772e-05	7.7e-05	3.806e-05	0.003	75.5738	1.81021	9.49154e-07	NA	-8.27	-	6.756	-	-
pvhnd40400bcu1	pvhbcu	12-132534980-A-G	confirmed de novo	0.526316	snv	EP400	CCDS31929.2	NM_015409.4	NP_056224.3	missense_variant	7313	2438	K/R	aAg/aGg	0	NA	0	0	0	0.644	1.00596	16.6739	1	NA	5.48	deleterious(0.02)	24.8	unknown	1e-06
pvhnd32919lr1	pvhlr	1-110300442-C-A	confirmed de novo	0.541176	snv	EPS8L3	CCDS815.1	NM_139053.2	NP_620641.1	missense_variant	879	293	K/N	aaG/aaT	0	NA	0	0	0	0.014	84.4768	91.8798	0.000100217	NA	3.53	deleterious(0)	31	probably_damaging	0.999
pvhnd21601lu1	pvhlu	9-102744939-G-A	confirmed de novo (LCL and primary)	0.492537	snv	ERP44	CCDS35082.1	NM_015051.2	NP_055866.1	synonymous_variant	1176	392	P	ccC/ccT	0	NA	0	0	0	0.044	24.5467	40.1312	0.956751	NA	5.19	-	4.24	-	-
pvhnd36916mc1	pvhmc	9-37783955-A-G	model predicted true	0.481081	snv	EXOSC3	CCDS43805.1	NM_001002269.2	NP_001002269.1	synonymous_variant,NMD_transcript_variant	430	144	L	Ttg/Ctg	0.000268	0.000743	0.0003131	0.000538	0.0002278	0.01	80.8686	NA	0.701889	rs138085418	2.99	-	5.579	-	-
pvhnd36508mp1	pvhmp	13-113777229-C-T	confirmed de novo	0.457143	snv	F10	CCDS9530.1	NM_000504.3	NP_000495.1	synonymous_variant	60	20	L	ctC/ctT	0.004949	0.005814	0.0053	0.006229	0.0071	0.008	34.6124	22.7456	0.160511	rs3211718	-7.81	-	9.387	-	-
pvhnd39315ajx1	pvhajx	2-131813193-G-A	confirmed de novo	0.488889	snv	FAM168B	CCDS42755.1	NM_001009993.3	NP_001009993.2	missense_variant	230	77	P/L	cCg/cTg	4e-06	3.2e-05	0	0	0	0.057	32.751	18.5314	0.0437715	NA	5.22	deleterious(0.02)	32	possibly_damaging	0.829
pvhnd32846lz1	pvhlz	12-50747450-T-G	confirmed de novo	0.437811	snv	FAM186A	CCDS44878.1	NM_001145475.1	NP_001138947.1	missense_variant	3165	1055	Q/H	caA/caC	0	NA	0	0	0	0.003	NA	NA	NA	NA	-6.91	tolerated(0.06)	4.274	benign	0.423
pvhnz3434bve1	pvhnzbve	X-79699198-G-A	confirmed de novo	0.966667	snv	FAM46D	CCDS14446.1	NM_001170574.1	NP_001164045.1	missense_variant	1160	387	G/D	gGt/gAt	0	NA	0	0	0	0.027	28.5503	1.71503	0.674764	NA	5.01	deleterious(0.02)	23.8	probably_damaging	0.995
pvhnz1427buh1	pvhnzbuh	4-187540945-A-C	confirmed de novo	0.666667	snv	FAT1	CCDS47177.1	NM_005245.3	NP_005236.2	synonymous_variant	6795	2265	A	gcT/gcG	0	NA	0	0	0	0.017	98.988	0.038311	1.77906e-10	NA	-5.37	-	0.002	-	-
pvhrl10486081bta1	pvhrlbta	5-108281871-A-G	confirmed de novo	0.421488	snv	FER	CCDS4098.1	NM_005246.3	NP_005237.2	missense_variant	1277	426	H/R	cAt/cGt	1.2e-05	NA	8.251e-06	0	0	0.324	5.26474	57.6479	0.96842	NA	5.45	tolerated(0.1)	20.6	probably_damaging	0.982	yes
pvhnd34167ln1	pvhln	1-152280378-C-T	confirmed de novo	0.362869	snv	FLG	CCDS30860.1	NM_002016.1	NP_002007.1	synonymous_variant	6984	2328	E	gaG/gaA	0.00039	0.000324	0.0002971	0	3.795e-05	0.003	99.994	99.9994	NA	NA	-3.61	-	0.664	-	-
pvhnd39214nu1	pvhnu	X-153592477-G-C	confirmed de novo	0.545455	snv	FLNA	CCDS48194.1	NM_001110556.1	NP_001104026.1	stop_gained	2193	731	Y/*	taC/taG	0	NA	0	0	0	0.154	0.443787	NA	1	NA	4.09	-	37	-	-	yes
pvhcw14103bvj1	pvhcwbvj	X-153590679-G-A	confirmed de novo	0.47	snv	FLNA	CCDS48194.1	NM_001110556.1	NP_001104026.1	stop_gained	2587	863	R/*	Cga/Tga	0	NA	0	0	0	0.028	0.443787	NA	1	NA	2.94	-	36	-	-	yes
pvhnd32846lz1	pvhlz	X-153590679-G-A	confirmed de novo	0.527473	snv	FLNA	CCDS48194.1	NM_001110556.1	NP_001104026.1	stop_gained	2587	863	R/*	Cga/Tga	0	NA	0	0	0	0.028	0.443787	NA	1	NA	2.94	-	36	-	-	yes
pvhnd39654ajz1	pvhajz	X-153589918-G-A	confirmed de novo	0.473214	snv	FLNA	CCDS48194.1	NM_001110556.1	NP_001104026.1	stop_gained	2965	989	Q/*	Cag/Tag	0	NA	0	0	0	0.036	0.443787	NA	1	NA	5.51	-	39	-	-	yes
pvhnd26332me1	pvhme	X-153586868-G-A	confirmed de novo	0.34375	snv	FLNA	CCDS48194.1	NM_001110556.1	NP_001104026.1	stop_gained	4543	1515	R/*	Cga/Tga	0	NA	0	0	0	0.047	0.443787	NA	1	rs186214592	4.35	-	39	-	-	yes
pvhnd29397ly1	pvhly	X-153593004-G-A	confirmed de novo	0.429487	snv	FLNA	CCDS48194.1	NM_001110556.1	NP_001104026.1	stop_gained	1912	638	Q/*	Cag/Tag	0	NA	0	0	0	0.252	0.443787	NA	1	NA	4.95	-	36	-	-	yes
pvhcw8001bvg1	pvhcwbvg	X-153581372-C-A	confirmed de novo	0.333333	snv	FLNA	CCDS44021.1	NM_001456.3	NP_001447.2	missense_variant	6199	2067	A/S	Gca/Tca	0	NA	0	0	0	0.044	0.443787	NA	1	NA	4.65	deleterious(0)	31	probably_damaging	0.986	yes
pvhnd25061mw1	pvhmw	X-153588557-C-CCCCG	confirmed de novo	0.424242	indel	FLNA	CCDS48194.1	NM_001110556.1	NP_001104026.1	frameshift_variant,feature_elongation	3605-3606	1202	-	-	0	NA	0	0	0	NA	0.443787	NA	1	NA	NA	-	29.9	-	-
pvhnd37807nj1	pvhnj	X-153599348-ATCT-A	confirmed de novo	0.482759	indel	FLNA	CCDS48194.1	NM_001110556.1	NP_001104026.1	inframe_deletion	263-265	88-89	KM/M	aAGAtg/atg	0	NA	0	0	0	NA	0.443787	NA	1	NA	NA	-	20.2	-	-
pvhbdLR15267ccc1	pvhbdccc	1-171310908-T-C	confirmed de novo	0.444444	snv	FMO4	CCDS1295.1	NM_002022.2	NP_002013.1	missense_variant	1607	536	F/S	tTc/tCc	0	NA	0	0	0	0.037	83.4046	98.337	2.40849e-09	NA	1.85	tolerated(0.17)	8.781	benign	0.002
pvhnz2803bug1	pvhnzbug	X-70321085-C-T	confirmed de novo	0.514286	snv	FOXO4	CCDS55440.1	NM_001170931.1	NP_001164402.1	synonymous_variant	840	280	T	acC/acT	6e-06	NA	0	0	0	0.056	43.0473	2.65606	0.861869	NA	-9.53	-	2.106	-	-
pvhnd24189ll1	pvhll	9-133511395-C-G	confirmed de novo	0.446154	snv	FUBP3	CCDS43893.1	NM_003934.1	NP_003925.1	missense_variant	1592	531	A/G	gCc/gGc	0	NA	0	0	0	0.016	17.6736	34.1912	0.862679	NA	4.98	tolerated(0.19)	19	benign	0.002
pvhbdLR04036cbt1	pvhbdcbt	15-27114482-G-C	confirmed de novo	0.554217	snv	GABRA5	CCDS45194.1	NM_000810.3	NP_000801.1	splice_donor_variant	-	-	-	-	0	NA	0	0	0	0.887	23.1492	NA	0.951529	NA	5.72	-	25	-	-	yes
pvhnz1492buk1	pvhnzbuk	19-19576161-G-A	confirmed de novo	0.631579	snv	GATAD2A	CCDS12402.2	NM_017660.3	NP_060130.3	missense_variant	7	3	E/K	Gaa/Aaa	8e-06	NA	8.32e-06	0	0	0.056	5.43341	66.1321	0.995363	NA	5.52	deleterious(0.01)	34	possibly_damaging	0.866
pvhnz1899buy1	pvhnzbuy	10-117853290-C-G	confirmed de novo	0.428571	snv	GFRA1	CCDS7593.1	NM_001145453.2	NP_001138925.1	missense_variant	923	308	C/S	tGt/tCt	0	NA	0	0	0	0.077	28.0345	30.6659	0.119577	NA	5.82	deleterious(0)	31	probably_damaging	1
pvhit1144Lbpm1	pvhitbpm	9-3828309-C-T	confirmed de novo	0.5	snv	GLIS3	CCDS43784.1	NM_001042413.1	NP_001035878.1	missense_variant	2756	919	C/Y	tGt/tAt	4e-06	NA	0	0	0	0.14	80.0916	79.8865	0.000100597	NA	5.92	deleterious(0)	33	probably_damaging	0.999
pvhnz0079cfo1	pvhnzcfo	17-4693310-C-A	confirmed de novo	0.714286	snv	GLTPD2	CCDS32534.1	NM_001014985.2	NP_001014985.2	synonymous_variant	595	199	R	Cgg/Agg	0	NA	0	0	0	0.179	77.5014	NA	0.0259778	NA	-4.33	-	21.6	-	-
pvhnz3438bvf1	pvhnzbvf	1-182357871-A-C	confirmed de novo	0.460177	snv	GLUL	CCDS1344.1	NM_001033044.3	NP_001028216.1	missense,initiator_codon_variant	2	1	M/R	aTg/aGg	0	NA	0	0	0	0.594	13.6498	22.7456	0.977843	NA	5.55	deleterious(0)	27.5	possibly_damaging	0.834
pvhnz1555bue1	pvhnzbue	3-121414602-TTTCC-T	confirmed de novo	0.581395	indel	GOLGB1	CCDS58847.1	NM_001256486.1	NP_001243415.1	frameshift_variant,feature_truncation	4764-4767	1588-1589	-	-	0	NA	0	0	0	NA	43.136	0.348395	4.23237e-06	NA	NA	-	35	-	-
pvhit733Pbor1	pvhitbor	1-101004951-C-T	confirmed de novo	0.615385	snv	GPR88	CCDS772.1	NM_022049.2	NP_071332.2	synonymous_variant	429	143	T	acC/acT	0	NA	0	0	0	0.025	NA	NA	0.754055	NA	1.56	-	9.812	-	-
pvhnd29906nt1	pvhnt	5-90020946-T-C	confirmed de novo	0.571429	snv	GPR98	CCDS47246.1	NM_032119.3	NP_115495.3	missense_variant	9950	3317	I/T	aTt/aCt	0	NA	0	0	0	0.033	98.0664	72.1524	8.11098e-24	NA	5.15	deleterious(0)	23.7	benign	0.244
pvhrl10486081bta1	pvhrlbta	17-65132243-T-C	confirmed de novo	0.548673	snv	HELZ	CCDS42374.1	NM_014877.3	NP_055692.2	missense_variant	3025	1009	I/V	Att/Gtt	0	NA	0	0	0	0.402	4.15035	20.5756	1	NA	4.94	deleterious(0.05)	24.9	possibly_damaging	0.703
pvhcw23201bvx1	pvhcwbvx	10-69684912-T-C	model predicted true	0.4	snv	HERC4	CCDS7274.1	NM_015601.3	NP_056416.2	synonymous_variant	2871	957	E	gaA/gaG	4e-06	NA	8.281e-06	0	0	0.072	8.61996	40.1312	0.992707	NA	0.122	-	2.932	-	-
pvhnz9442cfe1	pvhnzcfe	5-137089208-C-A	confirmed de novo	0.52381	snv	HNRNPA0	CCDS4193.1	NM_006805.3	NP_006796.1	missense_variant	548	183	G/V	gGg/gTg	0	NA	0	0	0	0.194	41.612	2.09456	0.863701	NA	1.82	tolerated(0.09)	13.53	probably_damaging	0.954
pvhit1144Lbpm1	pvhitbpm	19-41811696-A-G	confirmed de novo	0.484848	snv	HNRNPUL1	CCDS12577.1	NM_001321208.1	NP_001308137.1	missense_variant	2078	693	N/S	aAc/aGc	0	NA	0	0	0	0.126	5.07801	9.86519	0.999848	NA	-0.433	tolerated(0.83)	9.835	unknown	1e-06
pvhrl10486081bta1	pvhrlbta	5-147929810-G-A	model predicted true	0.44086	snv	HTR4	CCDS4291.1	NM_000870.6	NP_000861.1	synonymous_variant	42	14	F	ttC/ttT	5.7e-05	0.000161	5.772e-05	0.000154	3.795e-05	0.039	28.5947	89.6188	0.648788	NA	0.559	-	14.48	-	-
pvhnd32130ml1	pvhml	9-86258546-G-A	confirmed de novo	0.419355	snv	IDNK	CCDS59134.1	NM_001256915.1	NP_001243844.1	missense_variant	277	93	E/K	Gag/Aag	0	NA	0	0	0	0.054	85.5671	99.5576	0.484633	NA	4.01	tolerated(1)	12.7	benign	0.002
pvhcw20801bvs1	pvhcwbvs	9-21409226-G-C	confirmed de novo	0.447059	snv	IFNA8	CCDS6507.1	NM_002170.3	NP_002161.2	missense_variant	51	17	K/N	aaG/aaC	0	NA	0	0	0	0.02	54.0208	NA	2.11513e-06	NA	1.5	tolerated(0.31)	0.373	benign	0.004
pvhit311Kbth1	pvhitbth	3-49064393-C-T	confirmed de novo	0.492754	snv	IMPDH2	CCDS2786.1	NM_000884.2	NP_000875.2	missense_variant,splice_region_variant	619	207	G/R	Gga/Aga	0	NA	0	0	0	0.856	8.69225	46.816	0.00135317	NA	6.08	deleterious(0)	33	probably_damaging	0.996	yes
pvhnd30793mz1	pvhmz	8-19687997-T-C	confirmed de novo	0.458333	snv	INTS10	CCDS6011.2	NM_018142.2	NP_060612.2	synonymous_variant	1221	407	T	acT/acC	0	NA	0	0	0	0.009	9.01753	18.5314	0.984217	NA	-9.58	-	7.646	-	-
pvhnd36018mg1	pvhmg	X-107978127-C-T	confirmed de novo	0.479339	snv	IRS4	CCDS14544.1	NM_003604.2	NP_003595.1	missense_variant	1448	483	S/N	aGc/aAc	0	NA	0	0	0	0.008	34.6154	0.717741	0.609434	NA	-1.85	tolerated(0.88)	0.001	unknown	1e-06
pvhbdLR09296cbp1	pvhbdcbp	12-26784822-G-A	confirmed de novo	0.423077	snv	ITPR2	CCDS41764.1	NM_002223.3	NP_002214.2	synonymous_variant	2911	971	L	Ctg/Ttg	0	NA	0	0	0	0.11	0.662611	23.097	5.73593e-11	NA	4.1	-	12.25	-	-
pvhnz2506bup1	pvhnzbup	10-133967302-C-T	confirmed de novo	0.555556	snv	JAKMIP3	CCDS44494.1	NM_001105521.3	NP_001098991.1	missense_variant	2107	703	R/W	Cgg/Tgg	7.3e-05	NA	3.325e-05	0	0	0.093	16.3785	72.1524	0.0539318	NA	4.76	deleterious(0)	35	possibly_damaging	0.824
pvhit733Pbor1	pvhitbor	10-78647032-G-A	model predicted true	0.379845	snv	KCNMA1	CCDS53545.1	NM_001161353.1	NP_001154825.1	missense_variant	3652	1218	R/W	Cgg/Tgg	4e-06	NA	8.236e-06	7.7e-05	0	0.23	1.84326	6.01729	0.999217	rs139370249	4.04	deleterious(0)	34	probably_damaging	0.973	yes
pvhnd31124nb1	pvhnb	8-95511673-T-C	confirmed de novo (LCL and primary)	0.460317	snv	KIAA1429	CCDS34923.1	NM_015496.4	NP_056311.2	missense_variant	4159	1387	S/G	Agt/Ggt	8e-06	NA	1.953e-05	0	0	0.334	1.28306	40.1312	0.999442	NA	5.47	tolerated(0.17)	19.99	benign	0.04
pvhnz1881buv1	pvhnzbuv	1-170003611-G-C	confirmed de novo	0.510204	snv	KIFAP3	CCDS55661.1	NM_001204516.1	NP_001191445.1	missense_variant	512	171	T/S	aCt/aGt	0	NA	0	0	0	0.466	12.3908	25.1868	0.00197155	NA	5.53	tolerated(0.19)	17.9	benign	0.008
pvhnd36018mg1	pvhmg	16-57796101-C-T	confirmed de novo	0.518519	snv	KIFC3	CCDS45494.1	NM_001130099.1	NP_001123571.1	missense_variant	1282	428	E/K	Gag/Aag	0	NA	0	0	0	0.009	4.21661	65.8735	0.467893	NA	3.38	tolerated(0.38)	22.7	benign	0.03
pvhnz1881buv1	pvhnzbuv	17-40004255-G-A	confirmed de novo	0.492754	snv	KLHL10	CCDS42340.1	NM_001329595.1	NP_001316524.1	missense_variant	1523	508	R/H	cGc/cAc	0	NA	0	0	0	0.063	53.7197	20.9025	0.931028	NA	5.98	tolerated(0.32)	22.9	benign	0.081
pvhcw23501bvy1	pvhcwbvy	1-173726216-G-A	confirmed de novo	0.443396	snv	KLHL20	CCDS1310.1	NM_014458.3	NP_055273.2	missense_variant	1069	357	G/R	Gga/Aga	0	NA	0	0	0	0.612	16.6436	43.444	0.0616771	NA	5.43	tolerated(0.3)	26.7	probably_damaging	0.999	yes
pvhnd33029nd1	pvhnd	17-37046714-C-T	confirmed de novo	0.444444	snv	LASP1	CCDS11331.1	NM_006148.3	NP_006139.1	missense_variant	206	69	P/L	cCg/cTg	2e-05	3.2e-05	1.653e-05	0	0	0.482	39.347	53.5408	0.866739	NA	5.38	deleterious(0)	34	probably_damaging	0.996
pvhnz1896buu1	pvhnzbuu	1-165324771-T-TA	confirmed de novo	0.552239	indel	LMX1A	CCDS1247.1	NM_001174069.1	NP_001167540.1	frameshift_variant,feature_elongation	25-26	9	-	-	0	NA	0	0	0	NA	15.8605	40.1312	0.90126	NA	NA	-	34	-	-
pvhnz3425bvb1	pvhnzbvb	12-59280626-C-T	confirmed de novo	0.415254	snv	LRIG3	CCDS44933.1	NM_001136051.2	NP_001129523.1	missense_variant	958	320	G/S	Ggt/Agt	0	NA	0	0	0	0.611	15.7039	84.4007	0.426288	NA	5.8	deleterious(0.01)	33	probably_damaging	0.996	yes
pvhnd39904bhk1	pvhbhk	4-110772751-C-T	model predicted true	0.469565	snv	LRIT3	CCDS3688.3	NM_198506.4	NP_940908.3	missense_variant	208	70	R/C	Cgc/Tgc	0.000632	9.7e-05	0.0014	0	0.000114	0.09	73.8209	NA	2.23302e-08	NA	5.17	deleterious(0)	29.1	possibly_damaging	0.882
pvhnd32919lr1	pvhlr	1-156900326-A-C	confirmed de novo	0.509804	snv	LRRC71	CCDS44249.1	NM_144702.2	NP_653303.2	missense_variant	1246	416	T/P	Acc/Ccc	0	NA	0	0	0	0	NA	NA	0.00904922	NA	2.96	tolerated(0.07)	8.408	benign	0.005
pvhnz1881buv1	pvhnzbuv	12-40631906-G-T	confirmed de novo	0.47619	snv	LRRK2	CCDS31774.1	NM_198578.3	NP_940980.3	splice_donor_variant	-	-	-	-	0	NA	0	0	0	0.975	6.55985	NA	7.5565e-14	NA	4.5	-	23.7	-	-	yes
pvhnd29281lw1	pvhlw	5-71490089-C-T	confirmed de novo	0.473684	snv	MAP1B	CCDS4012.1	NM_005909.4	NP_005900.2	stop_gained	907	303	R/*	Cga/Tga	0	NA	0	0	0	0.038	2.27095	0.008381	0.999986	NA	3.3	-	36	-	-	yes
pvhrl14201921bte1	pvhrlbte	3-152163213-G-A	confirmed de novo	0.469697	snv	MBNL1	CCDS54656.1	NM_207294.1	NP_997177.1	missense_variant	488	163	R/Q	cGg/cAg	0	NA	0	0	0	0.528	15.6677	18.5314	0.981578	NA	5.42	deleterious(0)	34	probably_damaging	0.997	yes
pvhit1144Lbpm1	pvhitbpm	22-35804536-C-T	confirmed de novo	0.465753	snv	MCM5	CCDS13915.1	NM_006739.3	NP_006730.2	synonymous_variant	732	244	H	caC/caT	0	NA	0	0	0	0.027	76.5978	12.1429	0.563693	NA	4.53	-	14.77	-	-
pvhnd37807nj1	pvhnj	20-5965575-A-G	confirmed de novo	0.351852	snv	MCM8	CCDS13095.1	NM_182802.2	NP_877954.1	missense_variant	1834	612	M/V	Atg/Gtg	0	NA	0	0	0	0.099	95.3135	5.93528	1.92893e-10	NA	-5.25	tolerated(0.56)	0.001	benign	0.0001
pvhnd38031ajv1	pvhajv	X-40522196-C-G	confirmed de novo	0.5	snv	MED14	CCDS14254.1	NM_004229.3	NP_004220.2	missense_variant	3665	1222	R/T	aGa/aCa	0	NA	0	0	0	0.077	9.31953	53.5408	0.999999	NA	5.59	deleterious(0)	31	probably_damaging	0.987	yes
pvhnz0067cfk1	pvhnzcfk	15-82336718-C-T	confirmed de novo	0.519231	snv	MEX3B	CCDS10319.1	NM_032246.4	NP_115622.2	missense_variant	493	165	V/M	Gtg/Atg	0	NA	0	0	0	0.045	5.36715	0.088595	0.201035	NA	4.5	deleterious(0)	28.2	probably_damaging	0.997	yes
pvhnd36508mp1	pvhmp	19-3551066-C-T	confirmed de novo	0.461538	snv	MFSD12	CCDS42465.1	NM_174983.4	NP_778148.2	stop_gained	425	142	W/*	tGg/tAg	0	NA	0	0	0	0.408	71.9716	2.06283	1.0741e-09	NA	5.13	-	37	-	-
pvhnd36018mg1	pvhmg	19-6227009-G-A	confirmed de novo	0.44186	snv	MLLT1	CCDS12160.1	NM_005934.3	NP_005925.2	synonymous_variant	525	175	T	acC/acT	0	NA	0	0	0	0.005	13.1197	43.444	0.991457	NA	4.85	-	9.348	-	-
pvhnd32672mo1	pvhmo	15-79187209-C-T	confirmed de novo	0.44	snv	MORF4L1	CCDS32304.1	NM_006791.3	NP_006782.1	missense_variant	850	284	L/F	Ctt/Ttt	0	NA	0	0	0	0.01	29.0043	43.444	0.802941	NA	4.04	deleterious(0.02)	25.4	possibly_damaging	0.606
pvhnd35979nr1	pvhnr	6-31728571-A-G	confirmed de novo	0.555556	snv	MSH5	CCDS4720.1	NM_002441.4	NP_002432.1	synonymous_variant	1917	639	E	gaA/gaG	0	NA	0	0	0	0.061	13.21	68.1297	6.1388e-08	NA	1.87	-	11.38	-	-
pvhnz0061cfi1	pvhnzcfi	17-10440684-A-C	confirmed de novo	0.566667	snv	MYH2	CCDS11156.1	NM_001100112.1	NP_001093582.1	missense_variant	1763	588	V/G	gTt/gGt	0	NA	0	0	0	0.13	9.49943	4.94457	1.37483e-08	NA	-6.2	deleterious(0.01)	0.054	benign	0.083
pvhnd32223mj1	pvhmj	5-16680096-G-A	confirmed de novo	0.545455	snv	MYO10	CCDS54834.1	NM_012334.2	NP_036466.2	missense_variant	4502	1501	P/L	cCg/cTg	4e-06	3.2e-05	0	0	3.795e-05	0.069	31.3234	34.1912	0.00396952	NA	5.46	tolerated(1)	24.3	probably_damaging	0.996
pvhnd36584lj1	pvhlj	11-17388687-C-T	confirmed de novo	0.421053	snv	NCR3LG1	CCDS55748.1	NM_001202439.2	NP_001189368.1	missense_variant,NMD_transcript_variant	553	185	P/S	Ccc/Tcc	0	NA	0	NA	0	0.023	NA	NA	NA	NA	1.47	tolerated(0.21)	4.547	probably_damaging	0.952
pvhit311Kbth1	pvhitbth	3-120319989-C-T	confirmed de novo	0.5	snv	NDUFB4	CCDS54630.1	NM_001168331.1	NP_001161803.1	missense_variant	212	71	A/V	gCa/gTa	0	NA	0	0	0	0.667	53.5389	13.4581	0.00226607	NA	5.45	tolerated(0.07)	26.6	probably_damaging	0.999
pvhnd31124nb1	pvhnb	18-56034996-G-T	confirmed de novo (LCL and primary)	0.46	snv	NEDD4L	CCDS45876.1	NM_001144970.2	NP_001138442.1	missense_variant	1659	553	Q/H	caG/caT	0	NA	0	0	0	0.133	14.7521	53.5408	0.999967	NA	2.51	deleterious(0)	28	probably_damaging	1
pvhnd29779na1	pvhna	20-50092090-C-T	confirmed de novo	0.289474	snv	NFATC2	CCDS46614.1	NM_001136021.2	NP_001129493.1	synonymous_variant	1380	460	T	acG/acA	3.7e-05	NA	4.118e-05	0	0	0.037	13.3546	88.4012	0.999251	NA	-10.5	-	12.53	-	-
pvhnz2803bug1	pvhnzbug	16-68217256-T-C	confirmed de novo	0.545455	snv	NFATC3	CCDS10862.1	NM_004555.3	NP_004546.1	synonymous_variant	2085	695	F	ttT/ttC	0	NA	0	0	0	0.03	17.0472	18.5314	0.998062	NA	5.05	-	7.921	-	-
pvhcw14401bvk1	pvhcwbvk	3-173322869-C-T	confirmed de novo	0.515152	snv	NLGN1	CCDS3222.1	NM_014932.3	NP_055747.1	missense_variant	481	161	P/S	Ccg/Tcg	0	NA	0	0	0	0.071	7.28269	1.43548	0.755798	NA	5.62	deleterious(0)	26.4	probably_damaging	0.994	yes
pvhnz7668cev1	pvhnzcev	2-10811767-C-A	confirmed de novo	0.365385	snv	NOL10	CCDS58698.1	NM_001261394.1	NP_001248323.1	missense_variant	377	126	G/V	gGt/gTt	0	NA	0	0	0	0.068	82.3143	86.2372	0.803304	NA	5.53	deleterious(0)	34	probably_damaging	1
pvhbdLR09296cbp1	pvhbdcbp	17-65733657-C-T	confirmed de novo	0.457447	snv	NOL11	CCDS11671.1	NM_015462.4	NP_056277.2	missense_variant	1252	418	R/W	Cgg/Tgg	2.9e-05	6.5e-05	4.989e-05	0	7.596e-05	0.029	71.1282	82.512	0.0278294	NA	1.62	tolerated(0.06)	23.7	benign	0.004
pvhnd37696mt1	pvhmt	9-139405671-G-A	confirmed de novo	0.463415	snv	NOTCH1	CCDS43905.1	NM_017617.4	NP_060087.3	synonymous_variant	2520	840	N	aaC/aaT	4.5e-05	NA	4.266e-05	0	7.602e-05	0.024	2.69261	72.4535	1	NA	-2.95	-	4.192	-	-
pvhnd36584lj1	pvhlj	19-17338716-G-A	confirmed de novo	0.48	snv	OCEL1	CCDS12351.1	NM_024578.2	NP_078854.1	missense_variant	520	174	G/R	Gga/Aga	2.8e-05	3.2e-05	1.649e-05	0	0	0.155	93.5486	78.3965	0.000144705	rs151254361	-5.53	tolerated(0.28)	17.65	possibly_damaging	0.512
pvhnd29899mi1	pvhmi	13-53608498-A-G	confirmed de novo - possibly mosaic	0.136	snv	OLFM4	CCDS9440.1	NM_006418.4	NP_006409.3	missense_variant	220	74	T/A	Acc/Gcc	0	NA	0	0	0	0.095	60.5084	16.6739	2.41041e-06	NA	5.28	tolerated(0.13)	15.14	benign	0.118
pvhnd21009mb1	pvhmb	17-3119050-G-A	confirmed de novo	0.463054	snv	OR1A1	CCDS11022.1	NM_014565.2	NP_055380.2	missense_variant	136	46	V/I	Gtc/Atc	2.4e-05	3.2e-05	0	0	0	0.011	90.874	99.1099	0.000357575	NA	3.87	tolerated(1)	0.158	benign	0.001
pvhnz7665ceu1	pvhnzceu	18-21921567-C-G	confirmed de novo	0.258065	snv	OSBPL1A	CCDS11884.1	NM_080597.3	NP_542164.2	missense_variant	338	113	S/T	aGt/aCt	4e-06	NA	0	0	0	0.099	19.8241	22.7456	4.10679e-05	NA	-0.156	tolerated(1)	8.701	benign	0.008
pvhbdLR09181ccb1	pvhbdccb	13-97639047-C-T	model predicted true	0.455357	snv	OXGR1	CCDS9482.1	NM_080818.3	NP_543008.3	missense_variant	967	323	G/R	Ggg/Agg	2.5e-05	NA	8.308e-06	0	3.797e-05	0.184	43.0938	0.25082	0.000863936	NA	3.23	tolerated(0.56)	0.618	benign	0.0001
pvhnd29899mi1	pvhmi	5-149240508-T-C	confirmed de novo	0.451852	snv	PDE6A	CCDS4299.1	NM_000440.2	NP_000431.2	missense_variant	2533	845	N/D	Aac/Gac	4e-06	NA	8.323e-06	0	3.795e-05	0.17	94.8979	73.628	6.60509e-12	NA	2.39	tolerated(0.38)	0.692	benign	0.312
pvhnz0064cfj1	pvhnzcfj	22-21073066-C-T	confirmed de novo	0.518519	snv	PI4KA	CCDS33603.2	NM_058004.3	NP_477352.3	missense_variant	5161	1721	G/S	Ggc/Agc	0	NA	0	0	0	0.08	0.590326	13.4581	0.000804073	NA	1.56	tolerated(1)	11.8	benign	0.005
pvhnd34586ms1	pvhms	5-67522777-C-T	confirmed de novo	0.40404	snv	PIK3R1	CCDS3993.1	NM_181523.2	NP_852664.1	missense_variant	274	92	P/S	Cct/Tct	0	NA	0	0	0	0.094	5.38522	4.19929	0.99824	NA	5.77	tolerated(0.53)	18.18	benign	0.062
pvhnd32846lz1	pvhlz	12-123477053-C-T	confirmed de novo	0.442308	snv	PITPNM2	CCDS9242.1	NM_020845.2	NP_065896.1	synonymous_variant	2397	799	T	acG/acA	4e-06	3.2e-05	0	0	0	0.019	6.98753	20.9025	0.999994	NA	-1.65	-	13.91	-	-
pvhnd25620lv1	pvhlv	12-113825686-G-A	confirmed de novo	0.519231	snv	PLBD2	CCDS9168.1	NM_173542.3	NP_775813.2	missense_variant	1577	526	R/H	cGc/cAc	1.2e-05	NA	0	0	3.796e-05	0.009	56.0448	16.939	7.18473e-08	NA	4.93	deleterious(0)	34	probably_damaging	0.996
pvhnd24189ll1	pvhll	20-9417790-G-T	confirmed de novo	0.434783	snv	PLCB4	CCDS13104.1	NM_000933.3	NP_000924.3	missense_variant	2719	907	A/S	Gcc/Tcc	0	NA	0	0	0	0.042	25.884	12.1429	0.272263	NA	5.08	tolerated(0.66)	15.53	benign	0.014
pvhit733Pbor1	pvhitbor	6-151121858-C-T	confirmed de novo	0.486486	snv	PLEKHG1	CCDS34552.1	NM_001029884.1	NP_001025055.1	synonymous_variant	633	211	S	tcC/tcT	0.001102	0.004392	0.0014	0.004459	0.0028	0.049	33.2811	37.4512	0.000178677	rs140935546	-12.3	-	10.97	-	-
pvhit256Jbpb1	pvhitbpb	12-94648646-C-T	model predicted true	0.479339	snv	PLXNC1	CCDS9049.1	NM_005761.2	NP_005752.1	missense_variant	2965	989	R/W	Cgg/Tgg	4e-06	NA	9.99e-06	0	0	0.033	2.87934	40.1312	0.999715	NA	4.18	deleterious(0)	28.4	probably_damaging	0.999	yes
pvhnd21601lu1	pvhlu	12-94658948-TAC-T	confirmed de novo (LCL and primary)	0.532609	indel	PLXNC1	CCDS9049.1	NM_005761.2	NP_005752.1	frameshift_variant,feature_truncation	3545-3546	1182	-	-	0	NA	0	0	0	NA	2.87934	27.8692	0.999715	NA	NA	-	35	-	-
pvhit714Pbow1	pvhitbow	12-110977694-G-C	confirmed de novo	0.45283	snv	PPTC7	CCDS9149.1	NM_139283.1	NP_644812.1	missense_variant	659	220	T/R	aCg/aGg	0	NA	0	0	0	0.693	41.9131	27.8692	0.354852	NA	5.86	deleterious(0.01)	33	possibly_damaging	0.88
pvhnz7671cew1	pvhnzcew	20-62612665-C-T	confirmed de novo	0.488889	snv	PRPF6	CCDS13550.1	NM_012469.3	NP_036601.2	missense_variant	67	23	R/W	Cgg/Tgg	0	NA	0	0	0	0.014	1.27703	56.7452	0.280832	NA	3.5	deleterious(0)	35	probably_damaging	1	yes
pvhnd34167ln1	pvhln	9-134360528-G-T	confirmed de novo	0.571429	snv	PRRC2B	CCDS48044.1	NM_013318.3	NP_037450.2	splice_donor_variant	-	-	-	-	0	NA	0	0	0	0.976	2.23481	NA	0.999999	NA	5.52	-	26.4	-	-	yes
pvhcw14401bvk1	pvhcwbvk	17-65344746-G-A	confirmed de novo	0.481707	snv	PSMD12	CCDS11670.1	NM_174871.3	NP_777360.1	stop_gained	370	124	R/*	Cga/Tga	0	NA	0	0	0	0.134	22.7215	56.7452	0.997268	NA	3.54	-	37	-	-	yes
pvhnz7665ceu1	pvhnzceu	11-48145255-G-GC	confirmed de novo	0.451613	indel	PTPRJ	CCDS7945.1	NM_002843.3	NP_002834.3	frameshift_variant,feature_elongation	707-708	236	-	-	0	NA	0	0	0	NA	62.3517	6.65362	2.38654e-05	NA	NA	-	NA	-	-
pvhrl14081701btb1	pvhrlbtb	8-144900154-G-A	confirmed de novo	0.423729	snv	PUF60	CCDS59516.1	NM_001271099.1	NP_001258028.1	missense_variant	608	203	S/F	tCt/tTt	0	NA	0	0	0	0.243	11.1439	16.6739	0.849325	NA	3.73	deleterious(0)	25.4	probably_damaging	1	yes
pvhnd29159my1	pvhmy	17-74275170-C-T	confirmed de novo	0.56383	snv	QRICH2	CCDS32741.1	NM_032134.2	NP_115510.1	missense_variant	4370	1457	R/H	cGc/cAc	0.002404	0.000259	0.0027	0.000231	0.0004558	0.211	69.9175	54.4363	1.21935e-18	NA	5.44	deleterious(0)	34	probably_damaging	0.999
pvhnd32846lz1	pvhlz	2-114398472-T-C	confirmed de novo - possibly mosaic	0.285714	snv	RABL2A	CCDS2118.1	NM_007082.4	NP_009013.1	missense_variant,splice_region_variant	299	100	V/A	gTg/gCg	0	NA	0	0	0	0.182	84.1034	89.2297	0.940339	NA	3.01	deleterious(0.03)	24.6	probably_damaging	0.908
pvhnz1899buy1	pvhnzbuy	14-73563733-C-T	confirmed de novo	0.484375	snv	RBM25	CCDS32113.1	NM_021239.2	NP_067062.1	synonymous_variant	654	218	Y	taC/taT	0	NA	0	0	0	0.005	5.95145	73.628	1	NA	2.08	-	11.16	-	-
pvhcw23101bvw1	pvhcwbvw	12-107126766-G-C	confirmed de novo	0.339286	snv	RFX4	CCDS9108.1	NM_032491.5	NP_115880.2	synonymous_variant	1254	418	S	tcG/tcC	0	NA	0	0	0	0.009	14.6316	50.9961	0.999663	NA	-10.3	-	11.64	-	-
pvhnd32919lr1	pvhlr	8-144457768-C-T	confirmed de novo	0.695652	snv	RHPN1	CCDS47927.1	NM_052924.2	NP_443156.2	missense_variant	106	36	R/C	Cgc/Tgc	4e-06	NA	0	0	0	0.008	73.6221	81.1909	1.30045e-06	NA	3.78	deleterious(0)	26	probably_damaging	0.946
pvhcw19601bvr1	pvhcwbvr	17-171152-C-A	confirmed de novo	0.472973	snv	RPH3AL	CCDS54059.1	NM_001190412.1	NP_001177341.1	missense_variant	132	44	K/N	aaG/aaT	0	NA	0	0	0	0.007	84.3262	20.9025	5.10574e-10	NA	1.88	tolerated(0.54)	9.781	benign	0.011
pvhnd24189ll1	pvhll	18-76754010-G-A	confirmed de novo	0.473118	snv	SALL3	CCDS12013.1	NM_171999.3	NP_741996.2	synonymous_variant	2019	673	K	aaG/aaA	0	NA	0	0	0	0.011	37.8772	0.884156	0.0901931	NA	2.31	-	8.965	-	-
pvhnz6088ces1	pvhnzces	1-878375-C-T	confirmed de novo	0.433333	snv	SAMD11	CCDS2.2	NM_152486.2	NP_689699.2	missense_variant	1501	501	L/F	Ctt/Ttt	0	NA	0	0	0	0.111	98.9037	NA	1.35381e-10	NA	4.31	tolerated(0.3)	22.9	benign	0.425
pvhnd32165nk1	pvhnk	21-33076155-C-G	confirmed de novo (LCL and primary)	0.41453	snv	SCAF4	CCDS54482.1	NM_001145444.1	NP_001138916.1	missense_variant	199	67	D/H	Gat/Cat	0	NA	0	0	0	0.069	6.49358	40.1312	1	NA	5.83	deleterious(0)	31	unknown	1e-06
pvhnz0559buj1	pvhnzbuj	6-155124724-A-C	confirmed de novo	0.584906	snv	SCAF8	CCDS5247.1	NM_001286199.1	NP_001273128.1	missense_variant	830	277	E/A	gAa/gCa	0	NA	0	0	0	0.059	1.89145	46.816	1	NA	5.68	deleterious(0.02)	24.5	unknown	1e-06
pvhnd29387lx1	pvhlx	2-166903479-C-T	confirmed de novo	0.473684	snv	SCN1A	CCDS54414.1	NM_001165964.1	NP_001159436.1	missense_variant	1178	393	R/H	cGt/cAt	0	NA	0	0	0	0.09	2.37937	20.5756	1	rs121917927	5.49	deleterious(0.01)	35	probably_damaging	0.999	yes
pvhnd37696mt1	pvhmt	3-38607971-T-C	confirmed de novo	0.5	snv	SCN5A	CCDS46797.1	NM_000335.4	NP_000326.2	missense_variant	3766	1256	K/E	Aag/Gag	0	NA	0	0	0	0.021	79.8747	47.5439	0.995748	NA	4.79	deleterious(0.01)	27.1	probably_damaging	0.957
pvhit866Lbpn1	pvhitbpn	6-108230224-G-A	confirmed de novo	0.341463	snv	SEC63	CCDS5061.1	NM_007214.4	NP_009145.1	missense_variant	640	214	R/C	Cgc/Tgc	8e-06	3.2e-05	0	0	0	0.019	12.1077	20.5756	1.24262e-05	NA	4.15	deleterious(0)	34	probably_damaging	0.976	yes
pvhnd40872bff1	pvhbff	19-41094578-G-A	confirmed de novo - possibly mosaic	0.127273	snv	SHKBP1	CCDS12560.1	NM_138392.3	NP_612401.2	missense_variant	1385	462	R/H	cGc/cAc	0	NA	0	0	0	0.154	31.2692	85.7901	0.000346951	NA	4.21	deleterious(0)	34	probably_damaging	1
pvhnd37807nj1	pvhnj	12-129283882-C-T	confirmed de novo	0.463415	snv	SLC15A4	CCDS9264.1	NM_145648.3	NP_663623.1	missense_variant	1495	499	G/R	Ggg/Agg	0	NA	0	0	0	0.518	34.3052	47.5439	2.99439e-09	NA	5	deleterious(0)	28.6	probably_damaging	0.999
pvhnd36584lj1	pvhlj	19-6427481-G-A	model predicted true	0.564516	snv	SLC25A41	CCDS45937.1	NM_173637.3	NP_775908.2	missense_variant,NMD_transcript_variant	656	219	T/M	aCg/aTg	1.4e-05	NA	3.155e-05	0	3.799e-05	0.002	94.6449	99.6546	5.97615e-05	rs191002996	4.06	deleterious(0.02)	25.6	probably_damaging	0.998
pvhcw20801bvs1	pvhcwbvs	5-135186132-G-T	confirmed de novo	0.47561	snv	SLC25A48	CCDS43366.2	NM_145282.4	NP_660325.4	missense_variant	109	37	V/F	Gtt/Ttt	0	NA	0	0	0	0.061	68.7669	72.1524	0.391014	NA	-2.75	tolerated(0.06)	9.219	benign	0.297
pvhrl13235031bsy1	pvhrlbsy	6-35943250-C-T	model predicted true	0.554217	snv	SLC26A8	CCDS4813.1	NM_001193476.1	NP_001180405.1	missense_variant	1189	397	G/S	Ggc/Agc	8e-06	NA	1.734e-05	0	0	0.624	84.3383	27.8692	7.64803e-08	NA	5.37	deleterious(0.01)	34	probably_damaging	1
pvhrl13873071bsw1	pvhrlbsw	11-66136974-G-A	confirmed de novo	0.537037	snv	SLC29A2	CCDS8137.1	NM_001300868.1	NP_001287797.1	synonymous_variant	141	47	G	ggC/ggT	0	NA	0	0	0	0.36	36.6604	88.4012	1.32365e-08	NA	4.85	-	6.526	-	-
pvhcw24601bwd1	pvhcwbwd	1-43395624-T-G	confirmed de novo	0.40625	snv	SLC2A1	CCDS477.1	NM_006516.2	NP_006507.2	missense_variant	599	200	Q/P	cAg/cCg	0	NA	0	0	0	0.328	10.409	22.7456	0.939808	NA	5.16	deleterious(0)	27	probably_damaging	0.997	yes
pvhcw18701bvo1	pvhcwbvo	9-84607645-A-G	confirmed de novo	0.442857	snv	SPATA31D1	CCDS47986.1	NM_001001670.2	NP_001001670.1	missense_variant	2260	754	R/G	Aga/Gga	0	NA	0	0	0	0.037	86.7357	1.37921	2.73057e-09	NA	-0.672	tolerated(0.28)	0.156	benign	0.003
pvhnz3431bvd1	pvhnzbvd	13-80911693-G-A	confirmed de novo	0.470968	snv	SPRY2	CCDS9463.1	NM_001318536.1	NP_001305465.1	stop_gained	148	50	R/*	Cga/Tga	0	NA	0	0	0	0.058	21.6975	0.416038	0.930517	NA	4.59	-	36	-	-	yes
pvhcw22101bvu1	pvhcwbvu	1-1480274-G-C	model predicted true	0.454545	snv	SSU72	CCDS32.1	NM_014188.2	NP_054907.1	missense_variant	333	111	C/W	tgC/tgG	0	NA	0	0	0	0.063	36.799	40.1312	0.606849	NA	-1.63	deleterious(0)	25	probably_damaging	1
pvhnd40872bff1	pvhbff	10-90682181-C-T	confirmed de novo	0.456311	snv	STAMBPL1	CCDS7391.1	NM_020799.3	NP_065850.1	synonymous_variant	1242	414	P	ccC/ccT	0	NA	0	0	0	0.005	43.3227	73.628	1.93495e-05	NA	2.36	-	13.52	-	-
pvhnz0070cfl1	pvhnzcfl	22-24581633-C-T	confirmed de novo	0.568627	snv	SUSD2	CCDS13824.1	NM_019601.3	NP_062547.1	missense_variant	1075	359	R/W	Cgg/Tgg	1.3e-05	NA	2.016e-05	0	0	0.006	87.9405	76.9964	1.32606e-10	NA	0.791	deleterious(0.02)	25.2	possibly_damaging	0.715
pvhnd32165nk1	pvhnk	1-149882238-C-T	confirmed de novo (LCL and primary)	0.5	snv	SV2A	CCDS940.1	NM_001328674.1	NP_001315603.1	missense_variant	973	325	G/S	Ggt/Agt	0	NA	0	0	0	0.506	4.27685	50.9961	0.578983	NA	5.09	tolerated(0.11)	27.5	possibly_damaging	0.831
pvhnd36584lj1	pvhlj	6-10906263-G-A	confirmed de novo	0.517241	snv	SYCP2L	CCDS43423.1	NM_001040274.2	NP_001035364.2	missense_variant	652	218	A/T	Gca/Aca	4e-06	NA	8.29e-06	0	0	0.364	55.9725	53.5408	4.34414e-11	NA	5.5	deleterious(0.01)	31	probably_damaging	0.999
pvhnd35979nr1	pvhnr	5-150029699-C-T	confirmed de novo	0.4375	snv	SYNPO	CCDS54938.1	NM_001109974.2	NP_001103444.1	missense_variant	1862	621	P/L	cCg/cTg	4e-06	NA	8.341e-06	0	7.604e-05	0.116	48.0935	0.738692	0.980249	NA	4.45	deleterious(0.04)	16.93	probably_damaging	0.989
pvhcw14801bvl1	pvhcwbvl	13-75936555-G-C	confirmed de novo	0.454545	snv	TBC1D4	CCDS41901.1	NM_014832.4	NP_055647.2	missense_variant	687	229	F/L	ttC/ttG	0	NA	0	0	0	0.118	23.4986	5.04693	3.64407e-13	NA	5.28	tolerated(0.07)	26.3	probably_damaging	0.993	yes
pvhrl13235031bsy1	pvhrlbsy	14-90437542-A-G	confirmed de novo	0.306122	snv	TDP1	CCDS9888.1	NM_001008744.1	NP_001008744.1	missense_variant	683	228	H/R	cAt/cGt	0	NA	0	0	0	0.339	47.3646	25.1868	1.1121e-11	NA	5.7	deleterious(0.02)	26.9	probably_damaging	0.997
pvhnd27823mx1	pvhmx	14-20871901-C-T	confirmed de novo - possibly mosaic	0.28125	snv	TEP1	CCDS9548.1	NM_007110.4	NP_009041.2	missense_variant	1175	392	R/H	cGc/cAc	2.4e-05	9.7e-05	1.649e-05	0	0	0.045	99.5964	94.6532	4.51417e-24	NA	-2.45	tolerated(0.16)	11.11	benign	0.044
pvhcw19401bvq1	pvhcwbvq	2-74328530-G-A	confirmed de novo	0.5	snv	TET3	CCDS46339.1	NM_144993.1	NP_659430.1	missense_variant	4210	1404	A/T	Gca/Aca	0	NA	0	0	0	0.005	3.79495	0.162225	0.999943	NA	2.85	tolerated(0.47)	1.509	benign	0.002
pvhnd34952lt1	pvhlt	19-4817876-G-T	confirmed de novo	0.424242	snv	TICAM1	CCDS12136.1	NM_182919.3	NP_891549.1	missense_variant	514	172	P/T	Ccc/Acc	4e-06	NA	0	0	0	0.007	93.151	99.6935	0.852477	NA	3.54	deleterious(0.04)	12.14	benign	0.267
pvhnd37807nj1	pvhnj	15-70349852-G-A	confirmed de novo	0.459459	snv	TLE3	CCDS58375.1	NM_020908.2	NP_065959.1	synonymous_variant	1170	390	A	gcC/gcT	2.6e-05	3.2e-05	4.644e-05	0	3.811e-05	0.086	3.33112	8.01307	0.999914	NA	-1.76	-	10.8	-	-
pvhnd37807nj1	pvhnj	15-70349948-G-C	confirmed de novo	0.62963	snv	TLE3	CCDS58375.1	NM_020908.2	NP_065959.1	synonymous_variant	1074	358	P	ccC/ccG	0	NA	0	0	0	0.096	3.33112	8.01307	0.999914	NA	2.05	-	7.279	-	-
pvhnz0563bur1	pvhnzbur	X-99854069-G-GA	confirmed de novo	0.454545	indel	TNMD	CCDS14469.1	NM_022144.2	NP_071427.2	frameshift_variant,feature_elongation	634-635	212	-	-	6e-06	NA	7.104e-05	0	0	NA	35.503	27.8692	0.816441	NA	NA	-	27.4	-	-
pvhcw23101bvw1	pvhcwbvw	1-186287866-T-C	confirmed de novo	0.407407	snv	TPR	CCDS41446.1	NM_003292.2	NP_003283.2	splice_region_variant,synonymous_variant	6663	2221	P	ccA/ccG	0	NA	0	0	0	0.882	1.20475	53.5408	1	NA	0.622	-	10.35	-	-
pvhrl13917741btc1	pvhrlbtc	X-54956944-CTG-C	confirmed de novo	0.54902	indel	TRO	CCDS59529.1	NM_001271183.1	NP_001258112.1	frameshift_variant,feature_truncation	2381-2382	794	-	-	0	NA	0	0	0	NA	53.5503	1.58035	0.00166962	NA	NA	-	24.4	-	-
pvhnd39214nu1	pvhnu	11-43423064-C-T	model predicted true	0.392405	snv	TTC17	CCDS31466.1	NM_018259.5	NP_060729.2	missense_variant	1288	430	R/C	Cgc/Tgc	8e-06	NA	1.738e-05	7.7e-05	0	0.103	4.42142	76.5588	0.999728	rs143080094	6.17	deleterious(0.01)	35	probably_damaging	0.995	yes
pvhcw12701bvi1	pvhcwbvi	10-5435603-G-A	model predicted true	0.507937	snv	TUBAL3	CCDS7066.2	NM_024803.2	NP_079079.1	synonymous_variant	1218	406	Y	taC/taT	0.00013	0.000226	6.591e-05	7.7e-05	0.0001139	0.006	91.7415	47.5481	0.000170843	NA	-6.31	-	3.439	-	-
pvhrl13235031bsy1	pvhrlbsy	13-99966367-G-A	confirmed de novo	0.492647	snv	UBAC2	CCDS9490.1	NM_177967.3	NP_808882.1	missense_variant	301	101	A/T	Gct/Act	0	NA	0	0	0	0.26	52.8221	70.1386	0.111492	NA	5.91	deleterious(0.01)	29.8	possibly_damaging	0.87
pvhcw22901bvv1	pvhcwbvv	15-76152317-G-A	confirmed de novo	0.530172	snv	UBE2Q2	CCDS45309.1	NM_001145335.1	NP_001138807.1	synonymous_variant	333	111	T	acG/acA	9e-06	NA	0	0	0	0.22	63.8154	68.1297	0.00105604	NA	2.01	-	14.5	-	-
pvhnd40500bij1	pvhbij	2-128855098-A-C	confirmed de novo	0.547059	snv	UGGT1	CCDS2154.1	NM_020120.3	NP_064505.1	missense_variant	154	52	T/P	Aca/Cca	0	NA	0	0	0	0.102	1.74086	78.0266	0.00289726	NA	5.3	tolerated(0.25)	19.41	benign	0.366
pvhnd27930mf1	pvhmf	2-128890752-CG-C	confirmed de novo	0.546667	indel	UGGT1	CCDS2154.1	NM_020120.3	NP_064505.1	frameshift_variant,feature_truncation	1416	472	-	-	0	NA	0	0	0	NA	1.74086	10.9176	0.00289726	NA	NA	-	22.6	-	-
pvhnd23488mr1	pvhmr	1-216258053-C-CT	confirmed de novo (LCL and primary)	0.492958	indel	USH2A	CCDS31025.1	NM_206933.2	NP_996816.2	frameshift_variant,feature_elongation	5153-5154	1718	-	-	0	NA	0	0	0	NA	99.7892	90.3581	3.681e-43	NA	NA	-	35	-	-
pvhcw24401bwb1	pvhcwbwb	5-82833154-G-A	confirmed de novo	0.476923	snv	VCAN	CCDS54876.1	NM_001164097.1	NP_001157569.1	synonymous_variant	1371	457	S	tcG/tcA	2.4e-05	3.2e-05	2.475e-05	0	0	0.126	70.5379	22.7468	0.999751	NA	-0.201	-	14.03	-	-
pvhnd40500bij1	pvhbij	6-142468441-C-T	confirmed de novo	0.509259	snv	VTA1	CCDS5197.1	NM_016485.4	NP_057569.2	missense_variant	17	6	P/L	cCg/cTg	1.6e-05	NA	8.275e-06	0	3.795e-05	0.018	57.623	96.2616	0.0824061	NA	2.96	tolerated(0.08)	20.9	unknown	1e-06
pvhcw14801bvl1	pvhcwbvl	10-122649521-G-A	confirmed de novo	0.597561	snv	WDR11	CCDS7619.1	NM_018117.11	NP_060587.8	splice_region_variant,synonymous_variant	2343	781	E	gaG/gaA	0	NA	0	0	0	0.989	5.55991	86.6976	0.0703281	NA	4.57	-	12.15	-	-
pvhnd32165nk1	pvhnk	2-20188996-C-A	confirmed de novo (LCL and primary)	0.391608	snv	WDR35	CCDS33152.1	NM_001006657.1	NP_001006658.1	missense_variant	72	24	K/N	aaG/aaT	0	NA	0	0	0	0.014	67.261	72.1524	2.64838e-16	NA	3.53	tolerated(0.11)	25.3	probably_damaging	0.932
pvhnd32919lr1	pvhlr	11-74554391-T-C	confirmed de novo	0.391304	snv	XRRA1	CCDS58159.1	NM_001270381.1	NP_001257310.1	missense_variant	1408	470	S/G	Agt/Ggt	0	NA	0	0	0	0.931	95.175	87.626	4.24982e-05	NA	3.18	tolerated(0.06)	6.478	benign	0.047
pvhcw6301bwg1	pvhcwbwg	19-4054811-GGCGTCGGCGCCC-G	confirmed de novo	0.335329	indel	ZBTB7A	CCDS12119.1	NM_001317990.1	NP_001304919.1	inframe_deletion	408-419	136-140	AGADA/A	gcGGGCGCCGACGCc/gcc	5e-06	NA	0	0	0	NA	14.8003	0.999689	NA	NA	NA	-	12.15	-	-
pvhnd39215bem1	pvhbem	12-42707760-G-A	confirmed de novo	0.47191	snv	ZCRB1	CCDS8740.1	NM_033114.3	NP_149105.3	missense_variant	362	121	P/L	cCg/cTg	3.8e-05	9.8e-05	4.148e-05	0.000154	0.0001519	0.063	45.4852	27.8692	0.000953936	NA	5.55	deleterious(0.01)	34	probably_damaging	0.945
pvhit256Jbpb1	pvhitbpb	16-71483203-T-C	confirmed de novo	0.556522	snv	ZNF23	CCDS10900.1	NM_001304492.1	NP_001291421.1	missense_variant	725	242	H/R	cAt/cGt	0	NA	0	0	0	0.314	43.2022	0.445969	8.37283e-07	NA	3.7	deleterious(0)	24.1	benign	0.161
pvhbdLR06137cbw1	pvhbdcbw	10-64429983-C-T	model predicted true	0.581818	snv	ZNF365	CCDS7265.1	NM_199452.3	NP_955524.3	synonymous_variant	573	191	I	atC/atT	2.4e-05	NA	8.239e-06	0	7.594e-05	0.006	63.1287	97.235	3.62115e-05	NA	-5.94	-	9.335	-	-
pvhnd35979nr1	pvhnr	6-27368471-C-T	confirmed de novo	0.537037	snv	ZNF391	CCDS43429.1	NM_001076781.2	NP_001070249.1	missense_variant	322	108	P/S	Cct/Tct	0	NA	0	0	0	0.013	72.7547	2.28492	9.25869e-07	NA	-3.47	deleterious(0)	10.43	benign	0.005
pvhcw23601bvz1	pvhcwbvz	X-84510517-A-G	confirmed de novo	0.528736	snv	ZNF711	CCDS35344.1	NM_021998.4	NP_068838.3	missense_variant	332	111	H/R	cAc/cGc	0	NA	0	0	0	0.023	18.3432	11.0756	0.989394	NA	5.02	tolerated(0.08)	22.1	probably_damaging	0.972	yes
pvhnd36018mg1	pvhmg	19-53994427-T-C	confirmed de novo	0.378855	snv	ZNF813	CCDS46172.1	NM_001004301.3	NP_001004301.2	missense_variant	941	314	L/P	cTt/cCt	0	NA	0	0	0	0.097	87.049	96.4951	8.49958e-10	NA	1.28	deleterious(0)	24.1	probably_damaging	0.992
*confirmation was always performed on primary DNA (no LCL DNA)
**http://trap-score.org
***%ExAC-RVIS (http://genic-intolerance.org)
****http://www.subrvis.org
