# Supplementary material for: De novo and inherited private variants in MAP1B in periventricular nodular heterotopia
Source: PLoS Genet. 2018 May 8;14(5):e1007281. doi: 10.1371/journal.pgen.1007281 (PMC5965900; doi:10.1371/journal.pgen.1007281)
Supplement: S4 Table — (XLSX) [file pgen.1007281.s010.xlsx]

## Sheet: Sheet1
genotype_group	Child_ID	familyid	SYMBOL	CCDS v1	CCDS v2	Refseq gene	Refseq prot	%RVIS***	LOF-PLI	variant_1 id (chr-position-ref-var, hg19)	variant_1_type	variant_1_transmitting parent	variant_1_Function	variant_1_CDS_position	variant_1_Protein_position	variant_1_Amino_acids	variant_1_Codons	variant_1_gnomAD_exome_MAF	variant_1_gnomAD_genome_MAF	variant_1_ExAC v0.3.1 MAF	variant_1_EVS MAF	variant_1_IGM controls MAF	variant_1_TraP Score**	variant_1_subRVIS (exon score %ile)****	variant_1_rs number	variant_1_Gerp RS Score	variant_1_SIFT	variant_1_CADD Score	variant_1_Polyphen2 category	variant_1_Polyphen2 Score	variant_2 id (chr-position-ref-var, hg19)	variant_2_type	variant_1_transmitting parent	variant_2_Function	variant_2_CDS_position	variant_2_Protein_position	variant_2_Amino_acids	variant_2_Codons	variant_2_gnomAD_exome_MAF	variant_2_gnomAD_genome_MAF	variant_2_ExAC v0.3.1 MAF	variant_2_EVS MAF	variant_2_IGM controls MAF	variant_2_TraP Score**	variant_2_subRVIS (exon score %ile)****	variant_2_rs number	variant_2_Gerp RS Score	variant_2_SIFT	variant_2_CADD Score
compound heterozygous	pvhnz7733buq1	pvhnzbuq	ABCA12	CCDS33372.1	CCDS33372.1	NM_173076.2	NP_775099.2	6.8791	2.02271e-07	2-215851365-T-C	snv	mother	missense_variant	4064	1355	Y/C	tAt/tGt	0.000134	3.2e-05	0.0001154	0	0	0.423	8.01307	NA	5.61	deleterious(0)	26.9	probably_damaging	0.996	2-215854157-G-A	snv	father	missense_variant	3725	1242	P/L	cCg/cTg	2.4e-05	3.3e-05	1.648e-05	0	3.687e-05	0.122	57.6479	NA	5.31	deleterious(0)	28.9
compound heterozygous	pvhrl14188791bsx1	pvhrlbsx	ACACB	CCDS31898.1	CCDS31898.1	NM_001093.3	NP_001084.3	1.1927	5.12433e-22	12-109577516-C-A	snv	mother	missense_variant	306	102	N/K	aaC/aaA	0.000175	0.000323	0.0001485	0.000154	0.0001477	0.002	2.52197	NA	3.48	tolerated_low_confidence(0.37)	19.69	benign	0.007	12-109696861-G-T	snv	father	missense_variant	6444	2148	K/N	aaG/aaT	0.000337	0.000485	0.0003707	0.000692	0.000333	0.085	40.7628	rs143558242	-1.61	tolerated(0.14)	13.8
compound heterozygous	pvhnd36639ne1	pvhne	ACE	CCDS11637.1	CCDS11637.1	NM_000789.3	NP_000780.1	92.8438	4.63283e-18	17-61557724-C-T	snv	mother	missense_variant	682	228	R/C	Cgc/Tgc	0.000236	0.000129	0.0001569	0.000308	0.0002217	0.092	23.1658	rs141543325	2.93	deleterious(0)	35	probably_damaging	0.992	17-61566433-C-T	snv	father	missense_variant	2581	861	H/Y	Cac/Tac	5.3e-05	9.7e-05	1.658e-05	0.000154	0.0002224	0.181	51.1511	rs140056206	3.3	tolerated(0.81)	12.01
compound heterozygous	pvhnd36639ne1	pvhne	ACE	CCDS11637.1	CCDS11637.1	NM_000789.3	NP_000780.1	92.8438	4.63283e-18	17-61557724-C-T	snv	mother	missense_variant	682	228	R/C	Cgc/Tgc	0.000236	0.000129	0.0001569	0.000308	0.0002217	0.092	23.1658	rs141543325	2.93	deleterious(0)	35	probably_damaging	0.992	17-61559937-G-A	snv	father	missense_variant	1229	410	R/Q	cGg/cAg	0.000227	0.000614	0.0002558	0.000692	0.0005923	0.092	97.3392	rs145172277	-2.61	tolerated(0.28)	13.84
compound heterozygous	pvhnd29899mi1	pvhmi	ACOT11	CCDS592.1	CCDS592.1	NM_015547.3	NP_056362.1	88.8862	1.33339e-10	1-55063043-G-A	snv	mother	missense_variant	719	240	G/D	gGc/gAc	2e-05	NA	1.75e-05	0	0	0.044	81.1909	NA	4.78	deleterious(0)	29.4	probably_damaging	1	1-55072901-G-C	snv	father	missense_variant	1465	489	V/L	Gtg/Ctg	1.2e-05	3.2e-05	8.27e-06	0	0	0.008	15.2078	NA	4.33	deleterious(0.03)	28.1
compound heterozygous	pvhrl14606341bsv1	pvhrlbsv	ADAM32	CCDS47846.1	CCDS47846.1	NM_145004.5	NP_659441.3	90.4584	1.16773e-08	8-39089555-A-G	snv	father	missense_variant	1535	512	N/S	aAt/aGt	1.6e-05	NA	2.491e-05	0	0	0.111	30.6659	rs201876332	1.46	deleterious(0.04)	9.097	benign	0.262	8-38994212-CTG-C	indel	mother	frameshift_variant	176-177	59	L/X	cTG/c	0.000218	6.5e-05	0.0003488	0.000355	0.0002231	NA	NA	NA	NA	-	20.5
compound heterozygous	pvhnz1887buw1	pvhnzbuw	ADAMTS4	CCDS1223.1	CCDS1223.1	NM_005099.4	NP_005090.3	93.41	0.00546594	1-161166029-G-A	snv	mother	missense_variant	1022	341	P/L	cCg/cTg	0.000692	0.000323	0.0007782	0.000769	0.0006292	0.007	68.1297	rs137881629	5.12	deleterious(0.03)	32	possibly_damaging	0.788	1-161166573-G-A	snv	father	missense_variant	731	244	T/I	aCa/aTa	1.6e-05	3.2e-05	0	0	0	0.022	7.33544	NA	4.83	deleterious(0.01)	26.1
compound heterozygous	pvhnd40611bfi1	pvhbfi	ADAMTSL4	CCDS30852.1	CCDS30852.1	NM_025008.3	NP_079284.2	97.6869	7.08735e-16	1-150525907-G-A	snv	father	missense_variant	440	147	R/Q	cGg/cAg	0.000183	0.00026	0.0002226	0.000538	0.0002241	0.415	99.4487	rs141413572	4.39	tolerated(0.06)	27.4	possibly_damaging	0.756	1-150531093-A-G	snv	mother	missense_variant	2527	843	T/A	Act/Gct	1.2e-05	3.2e-05	8.28e-06	0	0	0.022	89.1639	NA	4.26	tolerated(0.1)	9.529
compound heterozygous	pvhcw23601bvz1	pvhcwbvz	AGRN	CCDS30551.1	CCDS30551.1	NM_198576.3	NP_940978.2	85.019	0.173352	1-981852-C-A	snv	father	missense_variant	2987	996	A/E	gCa/gAa	0.000477	0.000356	0.0006002	0.000618	0.0001971	0.026	91.0064	rs148475305	1.25	tolerated(0.52)	8.099	benign	0.109	1-983037-C-T	snv	mother	missense_variant	3601	1201	R/C	Cgc/Tgc	8e-06	NA	0	0	0	0.046	73.9303	NA	3.86	tolerated(0.05)	25.8
compound heterozygous	pvhit976Nbox1	pvhitbox	AKAP9	CCDS5622.1	CCDS5622.1	NM_005751.4	NP_005742.4	64.8455	2.29355e-05	7-91631941-A-G	snv	mother	missense_variant	2710	904	R/G	Aga/Gga	1.2e-05	NA	8.423e-06	7.7e-05	0	0.689	1.12061	NA	5.43	tolerated(0.18)	16.39	benign	0.009	7-91726102-A-G	snv	father	missense_variant	9829	3277	I/V	Ata/Gta	4e-06	NA	0	0	0	0.442	33.6733	NA	4.3	tolerated(0.15)	10.59
compound heterozygous	pvhnd25620lv1	pvhlv	AKR1B15	CCDS47715.2	CCDS47715.2	NM_001080538.2	NP_001074007.2	87.1996	4.52992e-15	7-134256411-G-C	snv	mother	missense_variant	491	164	G/A	gGa/gCa	0	NA	0	0	0	0.021	22.7456	NA	0.0451	tolerated(0.19)	0.066	benign	1e-07	7-134261745-G-A	snv	father	missense_variant	856	286	V/M	Gtg/Atg	8.5e-05	3.2e-05	9.886e-05	0.000308	0	0.006	76.5588	NA	2.6	tolerated(0.05)	21.8
compound heterozygous	pvhnz9005cfd1	pvhnzcfd	ALDH1L1	CCDS58851.1	CCDS58851.1	NM_001270364.1	NP_001257293.1	81.3084	9.61784e-06	3-125828928-C-T	snv	father	missense_variant	2236	746	V/M	Gtg/Atg	6.1e-05	6.5e-05	4.948e-05	0.000154	3.689e-05	0.021	66.0824	rs145725373	2.76	deleterious(0.02)	19.07	benign	0.009	3-125879755-C-T	snv	mother	missense_variant	98	33	G/D	gGc/gAc	0.004288	0.004197	0.0045	0.004306	0.0056	0.008	37.4512	rs143122118	4.76	deleterious_low_confidence(0.01)	30
compound heterozygous	pvhnz1896buu1	pvhnzbuu	ALPK3	CCDS10333.1	CCDS10333.1	NM_020778.4	NP_065829.3	39.0157	3.54007e-09	15-85401288-C-G	snv	father	missense_variant	3925	1309	Q/E	Cag/Gag	7.6e-05	NA	8.253e-05	0	7.593e-05	0.014	1.15952	NA	-1.18	tolerated_low_confidence(0.06)	0.003	benign	0.015	15-85411508-A-T	snv	mother	missense_variant	5545	1849	R/W	Agg/Tgg	0.000467	0.000485	0.0005198	0.000461	0.0001845	0.042	93.5469	rs115364627	1.36	deleterious(0)	28.4
compound heterozygous	pvhnd36639ne1	pvhne	ANK2	CCDS3702.1	CCDS3702.1	NM_001148.4	NP_001139.3	0.704777	1	4-114279456-G-A	snv	mother	missense_variant	9682	3228	V/M	Gtg/Atg	7.3e-05	9.7e-05	9.089e-05	0	0	0.011	0.033523	rs141013157	-8.69	tolerated_low_confidence(0.97)	0.001	benign	1e-07	4-114280063-A-C	snv	father	missense_variant	10289	3430	E/A	gAa/gCa	0.000118	0.000775	0.0001573	0.000692	0.0002256	0.069	0.033523	rs149574241	1.91	tolerated_low_confidence(0.13)	5.878
compound heterozygous	pvhnd36639ne1	pvhne	ANK2	CCDS3702.1	CCDS3702.1	NM_001148.4	NP_001139.3	0.704777	1	4-114280063-A-C	snv	father	missense_variant	10289	3430	E/A	gAa/gCa	0.000118	0.000775	0.0001573	0.000692	0.0002256	0.069	0.033523	rs149574241	1.91	tolerated_low_confidence(0.13)	5.878	benign	0.005	4-114280227-G-A	snv	mother	missense_variant	10453	3485	A/T	Gct/Act	1.6e-05	6.5e-05	1.654e-05	0	0	0.339	0.033523	NA	5.78	tolerated(0.24)	24.5
compound heterozygous	pvhnd21188ls1	pvhls	ANK3	CCDS7258.1	CCDS7258.1	NM_020987.3	NP_066267.2	0.0722848	1	10-61834719-G-C	snv	father	missense_variant	5920	1974	P/A	Ccc/Gcc	6.1e-05	0.000323	8.26e-05	0.000231	7.493e-05	0.136	0.005986	rs139774460	3.84	tolerated_low_confidence(0.69)	0.358	benign	1e-07	10-61835940-C-T	snv	mother	missense_variant	4699	1567	V/M	Gtg/Atg	0.000602	9.7e-05	0.000486	7.7e-05	0.0001117	0.262	0.005986	rs180798231	5.78	tolerated_low_confidence(0.08)	24.4
compound heterozygous	pvhrl10486081bta1	pvhrlbta	ANKLE1	CCDS62595.1	CCDS62595.1	NM_001278445.1	NP_001265374.1	99.0723	8.12215e-14	19-17394098-C-G	snv	father	missense_variant	591	197	C/W	tgC/tgG	0.00163	0.002295	0.0017	0.000538	0.0007822	0.012	99.3284	rs150417313	1.3	tolerated(0.22)	19.53	possibly_damaging	0.882	19-17396289-C-T	snv	mother	missense_variant	1414	472	R/C	Cgc/Tgc	0.000167	6.5e-05	0.0001731	7.7e-05	0.0001847	0.05	98.1383	rs139046298	-2.6	tolerated(0.43)	3.675
compound heterozygous	pvhrl13235031bsy1	pvhrlbsy	ANKRD11	CCDS32513.1	CCDS32513.1	NM_001256182.1	NP_001243111.1	0.620445	1	16-89348713-C-T	snv	father	missense_variant	4237	1413	E/K	Gaa/Aaa	0.000504	0.000291	0.0004037	0.000539	0.0006271	0.255	0.001197	rs140373729	5.11	deleterious(0.05)	25.2	benign	0.09	16-89349519-G-T	snv	mother	missense_variant	3431	1144	P/Q	cCg/cAg	4e-06	6.5e-05	1.648e-05	0	3.735e-05	0.049	0.001197	NA	-9.8	tolerated_low_confidence(0.39)	0.001
compound heterozygous	pvhnz1878but1	pvhnzbut	APC2	CCDS12068.1	CCDS12068.1	NM_005883.2	NP_005874.1	NA	0.999981	19-1457179-G-C	snv	father	missense_variant	1144	382	E/Q	Gag/Cag	0	NA	0	0	0	0.073	NA	NA	4.04	deleterious(0)	28.8	probably_damaging	0.956	19-1457207-G-A	snv	mother	missense_variant	1172	391	R/Q	cGa/cAa	0.001088	3.2e-05	0.0033	0	0.0002632	0.05	NA	NA	0.177	tolerated(0.14)	11.84
compound heterozygous	pvhnz1887buw1	pvhnzbuw	APOPT1	CCDS9983.2	CCDS9983.2	NM_032374.3	NP_115750.2	46.7261	0.000361376	14-104029378-C-A	snv	mother	missense_variant	79	27	P/T	Cct/Act	0.001939	0.001492	0.0021	0	0.0024	0.065	NA	rs2274268	-1.81	tolerated(0.11)	10.8	benign	1e-07	14-104040504-T-A	snv	father	missense_variant	421	141	S/T	Tca/Aca	4e-06	NA	0	0	3.691e-05	0.06	62.3884	rs201389506	2.09	tolerated(0.32)	19.55
compound heterozygous	pvhnd23488mr1	pvhmr	ARFGAP2	CCDS7926.1	CCDS7926.1	NM_032389.4	NP_115765.2	59.4663	0.562991	11-47187872-A-T	snv	mother	missense_variant	1492	498	S/T	Tct/Act	4.1e-05	NA	5.767e-05	0	0	0.088	18.5314	NA	5.71	tolerated(0.22)	18.86	benign	0.038	11-47188427-G-C	snv	father	missense_variant	1216	406	R/G	Cgg/Ggg	0.000151	0.000194	0.0001822	0	0.0004828	0.026	82.512	rs35950498	4.98	deleterious(0.01)	26.8
compound heterozygous	pvhnz0079cfo1	pvhnzcfo	ARHGAP30	CCDS30918.1	CCDS30918.1	NM_001025598.1	NP_001020769.1	73.1341	0.968958	1-161017782-G-A	snv	mother	missense_variant	3029	1010	T/I	aCt/aTt	4e-06	NA	0	0	3.701e-05	0.053	93.5475	NA	4.43	deleterious_low_confidence(0)	25.7	probably_damaging	0.994	1-161018214-C-T	snv	father	missense_variant	2597	866	G/D	gGt/gAt	0.000329	0.000356	0.0002471	7.7e-05	7.482e-05	0.054	93.5475	NA	-4.84	tolerated_low_confidence(0.41)	0.005
compound heterozygous	pvhnd39904bhk1	pvhbhk	ASPM	CCDS1389.1	CCDS1389.1	NM_018136.4	NP_060606.3	71.4897	6.16439e-26	1-197073711-C-T	snv	father	missense_variant	4670	1557	C/Y	tGt/tAt	8e-06	NA	1.658e-05	0	0	0.11	99.3643	NA	-6.26	tolerated(1)	0.001	benign	1e-07	1-197097792-T-C	snv	mother	missense_variant	2764	922	S/G	Agt/Ggt	0	NA	0	0	0	0.102	78.3965	NA	5.77	deleterious(0)	26.9
compound heterozygous	pvhnz3425bvb1	pvhnzbvb	ASXL3	CCDS45847.1	CCDS45847.1	NM_030632.1	NP_085135.1	5.14427	0.999977	18-31320333-C-G	snv	mother	missense_variant	2965	989	R/G	Cgg/Ggg	0.001175	0.001325	0.0017	0.00151	0.0014	0.017	89.7655	rs190659120	5.04	deleterious_low_confidence(0)	21.5	possibly_damaging	0.492	18-31324657-G-T	snv	father	missense_variant	4845	1615	R/S	agG/agT	0.000112	0.000129	8.115e-05	0.000163	0.0002963	0.352	0.072433	NA	3.14	deleterious_low_confidence(0.01)	15.84
compound heterozygous	pvhnd36916mc1	pvhmc	ATG2B	CCDS9944.2	CCDS9944.2	NM_018036.5	NP_060506.5	34.7931	8.12743e-05	14-96770845-A-G	snv	father	missense_variant	4829	1610	I/T	aTa/aCa	0	NA	0	0	0	0.062	85.7901	NA	5.18	deleterious(0)	24.1	probably_damaging	0.991	14-96800828-T-C	snv	mother	missense_variant	935	312	D/G	gAt/gGt	9e-06	3.2e-05	8.383e-06	0	3.807e-05	0.375	25.1868	NA	5.78	tolerated(0.17)	25
compound heterozygous	pvhnz2374bus1	pvhnzbus	ATP13A5	CCDS33914.1	CCDS33914.1	NM_198505.2	NP_940907.2	82.9046	6.22872e-28	3-193051624-C-T	snv	father	missense_variant	1187	396	S/N	aGc/aAc	0.000911	0.000743	0.000974	0.001076	0.001	0.009	34.1912	rs138727987	-0.761	tolerated(0.07)	16.56	benign	0.013	3-193081090-C-T	snv	mother	missense_variant	319	107	E/K	Gaa/Aaa	0.002217	0.001904	0.0025	0.002922	0.0033	0.007	78.3965	NA	0.275	tolerated(0.18)	å
compound heterozygous	pvhnd33029nd1	pvhnd	BEST2	CCDS42506.1	CCDS42506.1	NM_017682.2	NP_060152.2	21.6011	9.01637e-11	19-12865545-G-C	snv	father	missense_variant	427	143	V/L	Gtc/Ctc	0.000124	9.7e-05	0.0001746	0	3.812e-05	0.047	NA	NA	4.24	deleterious(0)	28.7	possibly_damaging	0.854	19-12866507-A-G	snv	mother	missense_variant	793	265	K/E	Aaa/Gaa	0	NA	0	0	0	0	4.1526	NA	2.46	tolerated(0.21)	8.978
compound heterozygous	pvhit1189Pbtg1	pvhitbtg	BOD1L1	CCDS3411.2	CCDS3411.2	NM_148894.2	NP_683692.2	92.1932	0.999528	4-13600992-G-A	snv	mother	missense_variant	7532	2511	T/M	aCg/aTg	1.2e-05	3.2e-05	8.27e-06	0	0	0.013	99.7683	NA	-1.06	tolerated_low_confidence(0.28)	3.896	benign	0.003	4-13606465-T-G	snv	father	missense_variant	2059	687	T/P	Acc/Ccc	0	NA	0	0	0	0	99.7683	NA	-8.48	tolerated(0.19)	0.002
compound heterozygous	pvhnz1878but1	pvhnzbut	C15orf39	CCDS10276.1	CCDS10276.1	NM_015492.4	NP_056307.2	92.3017	0.91903	15-75499863-G-C	snv	father	missense_variant	1474	492	A/P	Gca/Cca	5.3e-05	NA	6.607e-05	0	0	0.049	0.823097	NA	-4.13	tolerated(0.13)	23.7	possibly_damaging	0.524	15-75500956-G-A	snv	mother	missense_variant	2567	856	R/Q	cGg/cAg	0.000172	NA	0.0004682	0	0	0.104	0.823097	NA	0.71	tolerated(0.13)	13.42
compound heterozygous	pvhnd32223mj1	pvhmj	C1orf65	CCDS1537.1	CCDS1537.1	NM_152610.2	NP_689823.2	41.9613	5.55984e-11	1-223568026-A-C	snv	mother	missense_variant	1209	403	E/D	gaA/gaC	8e-06	NA	2.591e-05	0	0	0.032	NA	NA	1.53	tolerated(0.07)	2.929	benign	0.236	1-223568603-G-C	snv	father	missense_variant	1786	596	E/Q	Gag/Cag	4e-06	NA	8.776e-06	0	3.689e-05	0.028	NA	NA	3.5	tolerated(0.08)	13.63
compound heterozygous	pvhnz0070cfl1	pvhnzcfl	C3orf30	CCDS2984.1	CCDS2984.1	NM_152539.2	NP_689752.2	96.4038	1.64785e-06	3-118865316-C-T	snv	father	missense_variant	280	94	P/S	Cct/Tct	8e-06	NA	1.665e-05	0	0	0.102	99.8755	NA	0.522	tolerated(0.44)	9.873	benign	0.351	3-118866051-C-T	snv	mother	missense_variant	1015	339	H/Y	Cac/Tac	0	NA	0	0	0	0.217	99.8755	NA	-5.29	tolerated(0.33)	0.009
compound heterozygous	pvhcw18801bvp1	pvhcwbvp	CACNA1A	CCDS45998.1	CCDS45998.1	NM_001127222.1	NP_001120694.1	1.68062	1	19-13319800-T-C	snv	father	missense_variant	6550	2184	T/A	Acc/Gcc	7e-06	NA	0	0	0	0.005	NA	NA	3.67	tolerated(0.15)	13.44	benign	0.253	19-13372264-C-T	snv	mother	missense_variant,splice_region_variant	4250	1417	R/Q	cGa/cAa	0	NA	0	0	0	0.868	NA	NA	4.15	tolerated(0.14)	26.9
compound heterozygous	pvhit1202Pbtf1	pvhitbtf	CACNA1G	CCDS58569.1	CCDS58569.1	NM_001256325.1	NP_001243254.1	0.99994	0.999997	17-48678510-G-A	snv	father	missense_variant	3890	1297	R/H	cGc/cAc	3.7e-05	NA	4.974e-05	0	3.694e-05	0.018	NA	NA	4.85	deleterious(0.01)	34	probably_damaging	0.992	17-48701789-C-T	snv	mother	missense_variant	6040	2014	P/S	Cct/Tct	0.000623	0.000647	0.001	0.000564	0.0013	0.005	NA	NA	3.13	tolerated_low_confidence(0.4)	6.71
compound heterozygous	pvhnz7671cew1	pvhnzcew	CCDC88B	CCDS8072.2	CCDS8072.2	NM_032251.5	NP_115627.6	98.4639	0.000929045	11-64116845-C-T	snv	father	missense_variant	2659	887	R/W	Cgg/Tgg	0.002298	0.00139	0.0024	0	0.0019	0.012	97.5768	rs149017597	3.68	deleterious(0)	33	possibly_damaging	0.857	11-64122825-G-A	snv	mother	missense_variant	4259	1420	R/Q	cGa/cAa	2.3e-05	NA	4.284e-05	0	3.763e-05	0.028	79.8865	NA	3.48	deleterious(0)	26.3
compound heterozygous	pvhnz1887buw1	pvhnzbuw	CCDC88B	CCDS8072.2	CCDS8072.2	NM_032251.5	NP_115627.6	98.4639	0.000929045	11-64118952-C-A	snv	mother	missense_variant	2963	988	A/E	gCg/gAg	5e-06	3.2e-05	4.341e-05	0	0	0.465	NA	NA	4.99	deleterious(0)	29	probably_damaging	0.998	11-64119728-C-T	snv	father	missense_variant	3226	1076	R/W	Cgg/Tgg	1.8e-05	3.2e-05	1.488e-05	0	4.025e-05	0	94.2311	NA	3.93	deleterious(0)	34
compound heterozygous	pvhit845Pbpc1	pvhitbpc	CCIN	CCDS6599.1	CCDS6599.1	NM_005893.2	NP_005884.2	71.1523	0.010492	9-36170317-G-A	snv	mother	missense_variant	818	273	R/Q	cGg/cAg	0.000448	0.000355	0.0005135	0.001153	0.0004984	0.572	3.39774	rs140578907	5.97	deleterious(0)	28.7	probably_damaging	0.921	9-36170940-G-A	snv	father	missense_variant	1441	481	V/M	Gtg/Atg	0.000134	0.000129	0.0001486	0	0.0001872	0.084	3.39774	NA	5.82	tolerated(0.13)	17.02
compound heterozygous	pvhnz7677cey1	pvhnzcey	CDH26	CCDS13485.1	CCDS13485.1	NM_177980.2	NP_817089.1	96.2231	5.55635e-23	20-58559852-G-T	snv	father	missense_variant	700	234	D/Y	Gat/Tat	0.000393	0.000516	0.0004123	0.000538	0.000516	0.026	94.5909	rs150010707	1.04	deleterious(0)	24.2	probably_damaging	0.99	20-58570987-C-T	snv	mother	missense_variant	1766	589	T/I	aCt/aTt	1.6e-05	NA	0	0	3.687e-05	0.024	54.595	NA	0.121	tolerated(0.11)	12.27
compound heterozygous	pvhnz2809cej1	pvhnzcej	CELSR2	CCDS796.1	CCDS796.1	NM_001408.2	NP_001399.1	0.536112	0.999999	1-109808444-G-A	snv	father	missense_variant	5815	1939	E/K	Gag/Aag	0.000577	0.000259	0.0006281	0	7.41e-05	0.036	90.3581	rs184928378	4.6	tolerated(0.19)	25.3	possibly_damaging	0.634	1-109811571-G-A	snv	mother	missense_variant	6572	2191	R/H	cGt/cAt	0.000435	0.000129	0.0005468	0.000231	0.0003331	0.012	83.7344	rs79850681	4.21	tolerated(0.1)	23.2
compound heterozygous	pvhnz2793ceg1	pvhnzceg	CENPT	CCDS42182.1	CCDS42182.1	NM_025082.3	NP_079358.3	55.5509	0.0553624	16-67863713-C-T	snv	father	missense_variant	1141	381	G/R	Ggg/Agg	0.001085	0.000743	0.0013	0.001181	0.002	0.611	3.6348	rs61744532	5.52	tolerated(0.18)	17.96	benign	0.174	16-67865924-C-T	snv	mother	missense_variant	377	126	S/N	aGt/aAt	0.001375	0.000904	0.0011	0.001457	0.0021	0.033	98.6645	rs183190026	3.53	tolerated(0.06)	24.3
compound heterozygous	pvhrl14081701btb1	pvhrlbtb	CEP152	CCDS58361.1	CCDS58361.1	NM_001194998.1	NP_001181927.1	84.2961	4.42004e-21	15-49048132-G-C	snv	father	missense_variant	3313	1105	L/V	Ctt/Gtt	0.001374	0.002132	0.0014	0.000887	0.0014	0.41	99.76	rs74553953	3.57	tolerated(0.24)	0.014	benign	0.266	15-49048360-T-C	snv	mother	missense_variant	3085	1029	M/V	Atg/Gtg	6.5e-05	0.000162	4.97e-05	8.3e-05	0.000185	0.074	99.76	NA	-5.4	tolerated(0.97)	0.004
compound heterozygous	pvhit148Hbpd1	pvhitbpd	CGN	CCDS999.1	CCDS999.1	NM_020770.2	NP_065821.1	99.3735	1.82319e-22	1-151491563-G-A	snv	father	missense_variant	568	190	G/R	Gga/Aga	5.3e-05	6.5e-05	4.15e-05	0	0	0.183	97.3463	NA	2.22	tolerated(0.7)	2.373	benign	0.073	1-151492666-C-T	snv	mother	stop_gained	898	300	R/*	Cga/Tga	4e-06	3.3e-05	0	0	0	0	43.444	NA	2.38	-	36
compound heterozygous	pvhit976Nbox1	pvhitbox	CHD7	CCDS47865.1	CCDS47865.1	NM_017780.3	NP_060250.2	1.42762	1	8-61769409-C-G	snv	mother	missense_variant	7570	2524	L/V	Ctg/Gtg	9e-06	NA	1.758e-05	0	0	0.132	54.6471	NA	3.93	tolerated(0.19)	23	probably_damaging	0.967	8-61778284-A-G	snv	father	missense_variant	8786	2929	N/S	aAt/aGt	0	NA	0	0	0	0.23	8.14477	NA	2.22	tolerated(0.63)	1.169
compound heterozygous	pvhit733Pbor1	pvhitbor	CIT	CCDS9192.1	CCDS9192.1	NM_007174.2	NP_009105.1	0.632492	0.999999	12-120135486-G-A	snv	mother	missense_variant	5734	1912	R/W	Cgg/Tgg	4.9e-05	3.2e-05	4.131e-05	7.7e-05	7.375e-05	0.017	4.52075	NA	4.82	deleterious_low_confidence(0.01)	34	possibly_damaging	0.548	12-120210620-C-T	snv	father	missense_variant	2036	679	R/Q	cGa/cAa	2.8e-05	NA	3.296e-05	0.000154	7.413e-05	0.311	16.6739	NA	5.96	tolerated(0.35)	23.8
compound heterozygous	pvhnd30793mz1	pvhmz	CLCN6	CCDS57972.1	CCDS57972.1	NM_001256959.1	NP_001243888.1	2.78296	0.163974	1-11866341-C-G	snv	mother	missense_variant	22	8	L/V	Ctg/Gtg	0.000273	0.000129	0.0003842	7.7e-05	8.945e-05	0.098	27.8692	rs150143694	0.913	tolerated_low_confidence(0.33)	9.696	benign	0.015	1-11897176-GAGA-G	indel	father	inframe_deletion	2036-2038	679-680	EK/E	gAGAag/gag	0	NA	0	0	0	NA	31.1717	NA	NA	-	16.17
compound heterozygous	pvhnz1896buu1	pvhnzbuu	CLN8	CCDS5956.1	CCDS5956.1	NM_018941.3	NP_061764.2	76.9773	0.000747073	8-1728566-A-C	snv	father	missense_variant	694	232	T/P	Aca/Cca	0	NA	0	0	0	0.064	10.0681	NA	1.16	tolerated(0.07)	3.99	benign	0.105	8-1719613-TGAC-T	indel	mother	inframe_deletion	394-396	132	D/-	GAC/-	0	NA	0	0	0	NA	1.45045	NA	NA	-	11.39
compound heterozygous	pvhit1029Pboz1	pvhitboz	CNGA4	CCDS31408.1	CCDS31408.1	NM_001037329.3	NP_001032406.1	90.356	9.85977e-05	11-6265200-G-A	snv	father	missense_variant	1289	430	R/H	cGc/cAc	7.7e-05	3.2e-05	6.637e-05	7.7e-05	3.717e-05	0.006	98.6328	NA	4.27	deleterious(0)	33	probably_damaging	0.979	11-6265349-G-A	snv	mother	missense_variant	1438	480	V/M	Gtg/Atg	2.4e-05	NA	3.296e-05	0	0	0.012	98.6328	rs182305554	4.37	tolerated(0.05)	22.5
compound heterozygous	pvhnd29397ly1	pvhly	COL6A2	CCDS13728.1	CCDS13728.1	NM_001849.3	NP_001840.3	89.0067	0.00213376	21-47552011-G-T	snv	mother	missense_variant	2605	869	D/Y	Gac/Tac	0.000155	0.00068	0.0003031	0.00085	0.000397	0.662	99.9066	rs141021828	3.22	deleterious(0.01)	21.7	benign	0.258	21-47552011-G-A	snv	father	missense_variant	2605	869	D/N	Gac/Aac	0.000406	0.001812	0.0007844	0	0.0012	0.009	99.9066	rs141021828	3.22	tolerated(0.31)	0.632
compound heterozygous	pvhnz0079cfo1	pvhnzcfo	CRB2	CCDS6852.2	CCDS6852.2	NM_173689.5	NP_775960.4	76.7484	3.46015e-05	9-126132512-T-C	snv	father	missense_variant	1180	394	S/P	Tct/Cct	8e-06	NA	0	0	0	0.019	3.40672	NA	3.69	deleterious(0)	22.7	possibly_damaging	0.641	9-126134595-G-A	snv	mother	missense_variant	2576	859	C/Y	tGt/tAt	8e-06	NA	8.669e-06	0.000154	0	0.083	47.5439	NA	5.41	deleterious(0)	24.6
compound heterozygous	pvhnd34952lt1	pvhlt	CROCC	CCDS30616.1	CCDS30616.1	NM_014675.3	NP_055490.3	99.8554	4.70613e-20	1-17263305-G-T	snv	father	missense_variant	1130	377	R/L	cGc/cTc	0.0008	0.000291	0.0007737	0.000308	0.0011	0.162	99.66	rs151141857	1.57	-	17.7	benign	0.027	1-17294710-A-C	snv	mother	missense_variant	4873	1625	K/Q	Aag/Cag	5.3e-05	NA	4.532e-05	0	0	0.01	NA	NA	3.54	-	26
compound heterozygous	pvhit148Hbpd1	pvhitbpd	CROCC	CCDS30616.1	CCDS30616.1	NM_014675.3	NP_055490.3	99.8554	4.70613e-20	1-17285115-G-A	snv	mother	missense_variant	3902	1301	R/Q	cGg/cAg	0.000116	6.5e-05	0.0003597	7.9e-05	7.741e-05	0.209	NA	NA	2.58	-	23.3	benign	0.007	1-17297200-C-T	snv	father	missense_variant	5722	1908	R/C	Cgc/Tgc	0.002255	0.001746	0.0027	0.002	0.0027	0.051	89.7649	rs147926226	3.69	-	35
compound heterozygous	pvhnd28991no1	pvhno	CSMD1	CCDS55189.1	CCDS55189.1	NM_033225.5	NP_150094.5	0.168665	NA	8-2855596-C-T	snv	father	missense_variant	8314	2772	G/S	Ggc/Agc	7.7e-05	0.000129	4.144e-05	0.00024	0.0002239	0.536	2.24361	NA	6.07	deleterious(0)	32	probably_damaging	0.947	8-3000094-C-T	snv	mother	missense_variant	6134	2045	S/N	aGc/aAc	4e-06	3.2e-05	8.281e-06	0	0	0.115	3.6348	NA	5.24	deleterious(0.02)	24.6
compound heterozygous	pvhnz0082cfp1	pvhnzcfp	CSMD2	CCDS380.1	CCDS380.1	NM_052896.3	NP_443128.2	0.939702	NA	1-34101974-C-T	snv	father	missense_variant	4835	1612	R/Q	cGg/cAg	0.000186	0.000129	0.0002803	0	0	0.146	79.8057	rs79254919	2.74	tolerated(0.24)	23.3	possibly_damaging	0.506	1-34112263-C-T	snv	mother	missense_variant	4639	1547	V/I	Gtc/Atc	0.000708	0.000549	0.0007419	7.7e-05	0.0002254	0.068	34.1912	rs145989440	5.95	tolerated(0.42)	23.2
compound heterozygous	pvhnd36584lj1	pvhlj	CTSB	CCDS5986.1	CCDS5986.1	NM_001908.3	NP_001899.1	40.0337	NA	8-11704660-C-T	snv	father	missense_variant	694	232	V/I	Gtc/Atc	0.000122	0.000194	0.0001896	0	0	0.099	87.6523	rs117636256	2.68	tolerated(0.37)	12.8	benign	0.034	8-11708430-G-A	snv	mother	missense_variant	272	91	P/L	cCa/cTa	0.000796	0.002809	0.0011	0.00346	0.002	0.164	93.0207	rs11548596	5.3	deleterious(0)	27.1
compound heterozygous	pvhcw19601bvr1	pvhcwbvr	CYP4V2	CCDS34119.1	CCDS34119.1	NM_207352.3	NP_997235.3	72.4233	0.000200713	4-187118744-G-A	snv	mother	missense_variant	662	221	R/H	cGt/cAt	7.7e-05	3.2e-05	8.24e-05	0	3.686e-05	0.042	94.4065	NA	3.47	tolerated(0.08)	23.7	benign	0.031	4-187130063-C-T	snv	father	missense_variant	1135	379	R/W	Cgg/Tgg	1.2e-05	NA	2.471e-05	0	3.683e-05	0	34.1912	NA	2.98	deleterious(0.01)	33
compound heterozygous	pvhnz0562bud1	pvhnzbud	DAGLA	CCDS31578.1	CCDS31578.1	NM_006133.2	NP_006124.1	2.26492	0.953148	11-61488204-C-T	snv	mother	missense_variant	149	50	A/V	gCc/gTc	1.2e-05	NA	1.651e-05	0	0	0.289	28.3074	NA	4.03	tolerated(0.3)	22.9	benign	0.011	11-61511881-G-C	snv	father	missense_variant	3049	1017	D/H	Gac/Cac	4.1e-05	0.000194	4.289e-05	0	3.896e-05	0.055	0.901516	rs199764983	4.14	tolerated_low_confidence(0.18)	17.3
compound heterozygous	pvhnd33135lm1	pvhlm	DLG1	CCDS3327.1	CCDS3327.1	NM_004087.2	NP_004078.2	39.9494	0.998742	3-196792663-C-A	snv	father	missense_variant	2215	739	V/L	Gtg/Ttg	0.000817	0.001099	0.0007853	0.001769	0.0013	0.118	82.0942	rs148283553	5.43	deleterious(0)	28	benign	0.228	3-196817888-C-T	snv	mother	missense_variant	1655	552	R/H	cGt/cAt	0.000383	0.000421	0.0002887	0.000231	0.0005942	0.017	76.5588	rs141544348	4.77	deleterious(0)	35
compound heterozygous	pvhit1472Nbop1	pvhitbop	DNAH11	CCDS64602.1	CCDS64602.1	NM_001277115.1	NP_001264044.1	99.8675	NA	7-21631014-G-A	snv	father	missense_variant	2486	829	R/H	cGc/cAc	0.000379	0.001098	0.0003991	0.001342	0.0007205	0	NA	NA	-9.64	tolerated(0.08)	0.147	benign	0.001	7-21646120-C-T	snv	mother	missense_variant	3725	1242	A/V	gCg/gTg	2.9e-05	NA	4.565e-05	0	3.688e-05	0.271	NA	rs185890143	4.76	tolerated(0.3)	18.65
compound heterozygous	pvhnz9442cfe1	pvhnzcfe	DNAH11	CCDS64602.1	CCDS64602.1	NM_001277115.1	NP_001264044.1	99.8675	NA	7-21658769-C-T	snv	father	missense_variant	4306	1436	R/W	Cgg/Tgg	0.000729	0.000484	0.0006809	0	0.0001476	0.182	NA	rs183489539	5.63	deleterious(0)	34	benign	0.378	7-21827095-A-C	snv	mother	missense_variant	9818	3273	E/A	gAa/gCa	0.000126	3.2e-05	5.815e-05	0	3.773e-05	0.081	NA	NA	5.74	tolerated(0.08)	24.1
compound heterozygous	pvhnz1878but1	pvhnzbut	DNAH2	CCDS32551.1	CCDS32551.1	NM_020877.2	NP_065928.2	1.85531	2.48852e-21	17-7689936-G-A	snv	mother	missense_variant	6397	2133	E/K	Gaa/Aaa	4e-06	NA	0	0	0	0.062	NA	NA	5.48	deleterious(0.01)	26.3	possibly_damaging	0.877	17-7701486-G-A	snv	father	missense_variant	8242	2748	V/M	Gtg/Atg	0.000321	NA	0.0003084	7.7e-05	3.705e-05	0.057	NA	NA	5.73	tolerated(0.06)	26.6
compound heterozygous	pvhnz1878but1	pvhnzbut	DNAH2	CCDS32551.1	CCDS32551.1	NM_020877.2	NP_065928.2	1.85531	2.48852e-21	17-7683501-G-A	snv	father	missense_variant	5749	1917	E/K	Gaa/Aaa	4e-06	NA	8.238e-06	0	0	0.115	NA	NA	5.35	deleterious(0)	26.9	benign	0.212	17-7689936-G-A	snv	mother	missense_variant	6397	2133	E/K	Gaa/Aaa	4e-06	NA	0	0	0	0.062	NA	NA	5.48	deleterious(0.01)	26.3
compound heterozygous	pvhnd27930mf1	pvhmf	DNAH3	CCDS10594.1	CCDS10594.1	NM_017539.1	NP_060009.1	96.8857	9.63058e-51	16-20975854-C-T	snv	mother	missense_variant	9352	3118	A/T	Gcg/Acg	0.000297	0.000355	0.0002889	0	0.0001107	0.058	NA	rs139454085	4.85	deleterious(0.01)	24.3	possibly_damaging	0.687	16-21115843-C-T	snv	father	missense_variant	2315	772	R/Q	cGg/cAg	5.3e-05	NA	5.766e-05	7.7e-05	0.0001116	0.527	NA	NA	4.93	tolerated(0.23)	22.9
compound heterozygous	pvhrl14606341bsv1	pvhrlbsv	DNAH5	CCDS3882.1	CCDS3882.1	NM_001369.2	NP_001360.1	96.946	5.78868e-37	5-13727692-G-A	snv	father	missense_variant	11957	3986	A/V	gCc/gTc	1.6e-05	NA	8.251e-06	0	0	0.093	NA	NA	4.82	deleterious(0)	22.8	benign	0.21	5-13902177-A-C	snv	mother	missense_variant	1715	572	L/W	tTg/tGg	0.000815	0.00042	0.0011	0.000308	0.0019	0.038	NA	rs137878131	4.94	deleterious(0)	27.7
compound heterozygous	pvhnd30940mk1	pvhmk	DNAH9	CCDS11160.1	CCDS11160.1	NM_001372.3	NP_001363.2	98.2953	1.36586e-35	17-11572726-C-T	snv	father	missense_variant	2968	990	R/C	Cgc/Tgc	8e-06	NA	8.308e-06	7.7e-05	0	0.071	NA	NA	-6.74	deleterious(0.04)	15.6	benign	0.065	17-11650904-G-A	snv	mother	missense_variant	6431	2144	R/Q	cGg/cAg	0.000102	3.2e-05	0.0001321	0	0	0.5	NA	rs118160421	5.03	deleterious(0)	34
compound heterozygous	pvhnd36018mg1	pvhmg	DOCK6	CCDS45975.1	CCDS45975.1	NM_020812.3	NP_065863.2	88.0248	2.8309e-19	19-11325297-A-T	snv	mother	missense_variant	4135	1379	L/M	Ttg/Atg	0	NA	0	0	0	0.016	20.5756	NA	1.15	deleterious(0.04)	12.45	benign	0.007	19-11353778-C-T	snv	father	missense_variant	1437	479	M/I	atG/atA	1.6e-05	3.2e-05	2.489e-05	0.000158	0.0001112	0.188	20.5756	NA	4.32	tolerated(0.3)	22.6
compound heterozygous	pvhnd36018mg1	pvhmg	DOCK6	CCDS45975.1	CCDS45975.1	NM_020812.3	NP_065863.2	88.0248	2.8309e-19	19-11325299-G-T	snv	mother	missense_variant	4133	1378	A/D	gCc/gAc	3.3e-05	NA	2.513e-05	0	0	0.078	20.5756	NA	5.66	deleterious(0.01)	24.9	benign	0.146	19-11353778-C-T	snv	father	missense_variant	1437	479	M/I	atG/atA	1.6e-05	3.2e-05	2.489e-05	0.000158	0.0001112	0.188	20.5756	NA	4.32	tolerated(0.3)	22.6
compound heterozygous	pvhnd29899mi1	pvhmi	DST	CCDS47443.1	CCDS47443.1	NM_015548.4	NP_056363.2	0.198783	1	6-56418089-T-A	snv	father	missense_variant	7632	2544	K/N	aaA/aaT	0	NA	0	0	0	0.002	0.72253	NA	3.37	deleterious(0)	25.2	benign	0.364	6-56418101-C-G	snv	mother	missense_variant	7620	2540	E/D	gaG/gaC	2.9e-05	NA	2.485e-05	0	7.428e-05	0.001	0.72253	rs186788522	-6.83	tolerated(1)	0.001
compound heterozygous	pvhnz0058cfh1	pvhnzcfh	DUOX2	CCDS10117.1	CCDS10117.1	NM_014080.4	NP_054799.4	99.5603	1.89676e-37	15-45392329-C-T	snv	father	missense_variant	3103	1035	V/M	Gtg/Atg	0.000337	0.000258	0.0004124	0.000539	0.0004821	0.115	98.7297	rs138774384	4.54	deleterious(0.01)	32	possibly_damaging	0.449	15-45394057-G-A	snv	mother	missense_variant	2785	929	R/W	Cgg/Tgg	6.9e-05	NA	4.943e-05	0	0.0005162	0.052	44.2844	NA	2.76	deleterious(0)	33
compound heterozygous	pvhcw23201bvx1	pvhcwbvx	DYTN	CCDS46502.1	CCDS46502.1	NM_001093730.1	NP_001087199.1	95.9039	2.80413e-15	2-207527723-C-A	snv	father	missense_variant	1537	513	G/C	Ggt/Tgt	4e-06	NA	0	0	0	0.011	98.5627	NA	-1.97	tolerated(0.05)	19.51	benign	0.258	2-207527981-C-A	snv	mother	missense_variant	1279	427	G/W	Ggg/Tgg	0.002295	0.003746	0.0023	0.002209	0.0027	0	98.5627	rs184887506	-9.64	tolerated(1)	0.007
compound heterozygous	pvhnz3434bve1	pvhnzbve	ECE2	CCDS3256.2	CCDS3256.2	NM_014693.3	NP_055508.3	21.6071	1.65048e-17	3-183995077-C-G	snv	father	missense_variant	655	219	R/G	Cga/Gga	4e-06	NA	0	0	0	0.101	15.2078	NA	5.91	tolerated(0.15)	22.3	benign	0.05	3-184008893-C-T	snv	mother	missense_variant	2254	752	R/W	Cgg/Tgg	1.7e-05	3.2e-05	8.57e-06	7.7e-05	3.691e-05	0.05	6.65362	NA	4.94	deleterious(0.01)	34
compound heterozygous	pvhcw19601bvr1	pvhcwbvr	EFHC1	CCDS55021.1	CCDS55021.1	NM_001172420.1	NP_001165891.1	88.1092	5.05958e-12	6-52343925-C-T	snv	father	missense_variant	1312	438	R/C	Cgc/Tgc	8.5e-05	0.000129	0.0001236	7.7e-05	3.71e-05	0.013	13.652	NA	1.89	deleterious(0.01)	32	benign	0.436	6-52344007-A-G	snv	mother	missense_variant	1394	465	Y/C	tAc/tGc	2.4e-05	3.2e-05	8.237e-06	0	0.0001486	0.02	13.652	NA	4.68	deleterious(0)	26
compound heterozygous	pvhnd31124nb1	pvhnb	EHMT2	CCDS4726.1	CCDS4726.1	NM_025256.5	NP_079532.5	9.05367	0.0644715	6-31848492-G-C	snv	father	missense_variant	3308	1103	A/G	gCc/gGc	0.000821	0.000517	0.0008188	0.000538	0.0016	0.003	70.1386	rs147514637	4.21	deleterious(0.01)	26.3	benign	0.241	6-31857352-G-C	snv	mother	missense_variant	892	298	L/V	Cta/Gta	0.000227	0.001165	0.0003355	0.001303	0.0007024	0.525	75.1101	rs115631257	1.93	tolerated_low_confidence(0.4)	10.33
compound heterozygous	pvhit740Pbot1	pvhitbot	EPHA4	CCDS2447.1	CCDS2447.1	NM_004438.3	NP_004429.1	2.96368	0.999891	2-222308216-C-T	snv	father	missense_variant	1885	629	V/I	Gtt/Att	0	NA	0	0	0	0.084	70.1386	NA	5.96	deleterious(0.05)	28.9	benign	1e-07	2-222320321-G-A	snv	mother	missense_variant	1661	554	S/L	tCg/tTg	0.000179	6.5e-05	9.95e-05	0	0.0004516	0.073	27.8692	NA	5.93	tolerated(0.07)	24
compound heterozygous	pvhnz9000cfc1	pvhnzcfc	EPHB6	CCDS5873.2	CCDS5873.2	NM_004445.4	NP_004436.3	48.1357	0.253349	7-142566273-C-T	snv	mother	missense_variant	2062	688	R/C	Cgc/Tgc	0	NA	0	0	0	0.008	1.96825	NA	3.89	tolerated(0.1)	25.5	probably_damaging	0.972	7-142562051-CCCT-C	indel	father	inframe_deletion	494-496	165-166	PS/P	cCCTcc/ccc	0	0.001606	0.003	0	0.0034	NA	93.1039	rs67146761	NA	-	2.229
compound heterozygous	pvhnz0563bur1	pvhnzbur	EPS8L2	CCDS31328.1	CCDS31328.1	NM_022772.3	NP_073609.2	4.69249	0.00182701	11-724786-G-A	snv	mother	missense_variant	1517	506	R/Q	cGa/cAa	1.6e-05	NA	8.32e-06	0	0	0.25	25.1868	NA	1.62	deleterious(0)	24.8	possibly_damaging	0.824	11-726978-C-G	snv	father	missense_variant	2145	715	S/R	agC/agG	0.000886	0.001551	0.001	0.000769	0.0014	0.613	90.7681	NA	2.22	deleterious_low_confidence(0)	27.5
compound heterozygous	pvhit751Pboy1	pvhitboy	EVC2	CCDS54718.1	CCDS54718.1	NM_001166136.1	NP_001159608.1	96.5665	1.05332e-21	4-5627483-A-G	snv	mother	missense_variant	1799	600	L/P	cTa/cCa	0.000232	9.7e-05	0.0001731	0.000308	0.0001844	0.011	89.7649	rs148407223	4.36	deleterious(0)	27.8	possibly_damaging	0.896	4-5642249-C-T	snv	father	missense_variant	1222	408	G/S	Ggt/Agt	0.002175	0.001552	0.002	0.001615	0.003	0.989	98.337	rs145277501	3.82	tolerated(1)	9.448
compound heterozygous	pvhnz0079cfo1	pvhnzcfo	EYS	CCDS47445.1	CCDS47445.1	NM_001142800.1	NP_001136272.1	NA	8.21411e-09	6-64488046-G-C	snv	mother	missense_variant	7751	2584	T/S	aCt/aGt	0.000105	0.000226	0.0001356	0	0.0002992	0.472	NA	NA	4.01	tolerated(0.11)	17.79	possibly_damaging	0.648	6-65532559-G-C	snv	father	missense_variant	3149	1050	P/R	cCt/cGt	7e-06	3.2e-05	0	0	0	0.112	NA	NA	2.82	deleterious(0)	25.1
compound heterozygous	pvhnz2793ceg1	pvhnzceg	F5	CCDS1281.1	CCDS1281.1	NM_000130.4	NP_000121.2	95.0003	4.69402e-08	1-169509859-A-C	snv	father	missense_variant	4469	1490	M/R	aTg/aGg	0	NA	0	0	0	0.118	99.8438	NA	-3.58	tolerated(0.33)	9.468	benign	0.005	1-169515818-T-C	snv	mother	missense_variant	1624	542	I/V	Atc/Gtc	2.4e-05	3.2e-05	1.648e-05	0	7.43e-05	0.259	14.9403	NA	3.66	tolerated(0.47)	10.94
compound heterozygous	pvhit976Nbox1	pvhitbox	FAM180A	CCDS5841.1	CCDS5841.1	NM_205855.3	NP_995327.1	83.0613	0.337078	7-135418835-G-A	snv	father	missense_variant	410	137	T/I	aCa/aTa	0	NA	0	0	0	0.258	99.3882	NA	5.65	tolerated(0.52)	23.6	probably_damaging	0.943	7-135418959-C-A	snv	mother	missense_variant	286	96	V/F	Gtc/Ttc	8e-06	NA	8.238e-06	0	0.0001107	0.113	99.3882	NA	2.62	deleterious(0)	24.4
compound heterozygous	pvhrl8026601btd1	pvhrlbtd	FAT1	CCDS47177.1	CCDS47177.1	NM_005245.3	NP_005236.2	98.988	1.77906e-10	4-187534286-A-C	snv	mother	missense_variant	9440	3147	V/G	gTg/gGg	0.002019	0.002651	0.002	0.002875	0.0022	0.043	13.6927	rs188733415	2.58	deleterious(0.01)	18.48	benign	0.006	4-187539704-C-G	snv	father	missense_variant	8036	2679	G/A	gGg/gCg	7.7e-05	0.000226	4.97e-05	0	3.703e-05	0.007	0.038311	NA	5.09	deleterious(0)	26.8
compound heterozygous	pvhnz0079cfo1	pvhnzcfo	FAT2	CCDS4317.1	CCDS4317.1	NM_001447.2	NP_001438.1	85.6093	7.35016e-11	5-150901023-C-T	snv	mother	missense_variant	11131	3711	E/K	Gag/Aag	1.2e-05	3.2e-05	8.239e-06	0	0.0002215	0.072	0.556114	NA	5.76	deleterious(0.02)	33	possibly_damaging	0.734	5-150922080-T-C	snv	father	missense_variant	8608	2870	T/A	Act/Gct	0.00078	0.001389	0.0008567	0.00123	0.0012	0.006	6.05919	rs145521522	2.23	tolerated(0.53)	0.04
compound heterozygous	pvhit737Pbos1	pvhitbos	FAT2	CCDS4317.1	CCDS4317.1	NM_001447.2	NP_001438.1	85.6093	7.35016e-11	5-150945554-G-A	snv	father	missense_variant	2939	980	A/V	gCg/gTg	2.8e-05	NA	4.969e-05	7.7e-05	3.738e-05	0.18	3.91854	NA	3.62	tolerated(0.09)	15.76	benign	0.139	5-150947390-C-T	snv	mother	missense_variant	1103	368	R/K	aGa/aAa	0.001227	0.000614	0.001	0.000923	0.0022	0.324	3.91854	rs61743253	3.72	tolerated(0.16)	7.447
compound heterozygous	pvhrl14201921bte1	pvhrlbte	FAT4	CCDS3732.3	CCDS3732.3	NM_024582.4	NP_078858.4	0.108427	1	4-126336906-C-T	snv	mother	missense_variant	6788	2263	P/L	cCa/cTa	1.2e-05	NA	1.657e-05	0	0	0.052	1.30558	NA	5.14	deleterious(0)	25.9	probably_damaging	0.993	4-126411359-C-T	snv	father	missense_variant	13382	4461	T/I	aCc/aTc	6.5e-05	6.5e-05	6.59e-05	0	0.000111	0.01	0.334626	NA	4.33	deleterious(0.04)	21.2
compound heterozygous	pvhnz7671cew1	pvhnzcew	FCGBP	CCDS12546.1	CCDS12546.1	NM_003890.2	NP_003881.2	99.8615	NA	19-40424072-G-A	snv	father	missense_variant	2131	711	R/W	Cgg/Tgg	2e-05	6.5e-05	3.385e-05	0	0.0001138	0.232	94.9225	NA	5.23	deleterious(0)	27.6	probably_damaging	0.997	19-40433421-A-T	snv	mother	missense_variant	848	283	I/N	aTc/aAc	2.4e-05	NA	2.474e-05	0	0	0.004	0.15145	NA	-3.46	tolerated(0.52)	0.159
compound heterozygous	pvhnz7671cew1	pvhnzcew	FCGBP	CCDS12546.1	CCDS12546.1	NM_003890.2	NP_003881.2	99.8615	NA	19-40424072-G-A	snv	father	missense_variant	2131	711	R/W	Cgg/Tgg	2e-05	6.5e-05	3.385e-05	0	0.0001138	0.232	94.9225	NA	5.23	deleterious(0)	27.6	probably_damaging	0.997	19-40434061-G-A	snv	mother	missense_variant	208	70	L/F	Ctc/Ttc	8e-06	NA	8.239e-06	0	0	0.01	0.15145	NA	-0.495	tolerated(0.72)	0.098
compound heterozygous	pvhnz7665ceu1	pvhnzceu	FHOD3	CCDS62419.1	CCDS62419.1	NM_001281739.1	NP_001268668.1	13.2462	0.997517	18-33952644-C-T	snv	father	missense_variant,splice_region_variant	274	92	R/W	Cgg/Tgg	6.5e-05	3.2e-05	5.114e-05	NA	7.476e-05	0.396	46.816	NA	1.99	deleterious(0)	34	probably_damaging	0.967	18-34326930-A-C	snv	mother	missense_variant	3488	1163	D/A	gAt/gCt	1.2e-05	NA	1.665e-05	0	0	0.084	12.1429	NA	5.44	tolerated(0.13)	22
compound heterozygous	pvhnz7665ceu1	pvhnzceu	FHOD3	CCDS62419.1	CCDS62419.1	NM_001281739.1	NP_001268668.1	13.2462	0.997517	18-34182652-C-A	snv	father	stop_gained	734	245	S/*	tCa/tAa	0	NA	0	0	0	0.084	68.1297	NA	5.58	-	42	-	-	18-34326930-A-C	snv	mother	missense_variant	3488	1163	D/A	gAt/gCt	1.2e-05	NA	1.665e-05	0	0	0.084	12.1429	NA	5.44	tolerated(0.13)	22
compound heterozygous	pvhit733Pbor1	pvhitbor	FLNC	CCDS43644.1	CCDS43644.1	NM_001458.4	NP_001449.3	0.493946	0.999504	7-128481578-A-C	snv	mother	missense_variant	2078	693	D/A	gAt/gCt	0.003456	0.003265	0.0037	0.004006	0.0041	0.047	63.3845	rs34972246	5.57	deleterious(0)	28.9	possibly_damaging	0.85	7-128491390-A-G	snv	father	missense_variant	5644	1882	I/V	Att/Gtt	0.001072	0.001519	0.0009614	0.001718	0.0016	0.302	91.8798	rs184018403	4.49	tolerated(0.54)	10.28
compound heterozygous	pvhcw14103bvj1	pvhcwbvj	FLNC	CCDS43644.1	CCDS43644.1	NM_001458.4	NP_001449.3	0.493946	0.999504	7-128493594-G-A	snv	father	missense_variant	6280	2094	G/R	Ggg/Agg	5.7e-05	9.7e-05	3.322e-05	0	3.705e-05	0.546	8.86131	rs188476936	5.42	deleterious(0.04)	33	possibly_damaging	0.816	7-128498190-A-C	snv	mother	missense_variant	7909	2637	K/Q	Aag/Cag	6.6e-05	NA	0.000104	0	3.824e-05	0.004	71.0803	rs2291572	5.03	tolerated(0.12)	20.9
compound heterozygous	pvhnz7671cew1	pvhnzcew	FMN1	CCDS45209.1	CCDS45209.1	NM_001103184.3	NP_001096654.1	87.6694	1.72654e-13	15-33218423-C-T	snv	father	missense_variant	2509	837	G/R	Gga/Aga	0	NA	0	0	0	0.256	79.4298	NA	4.49	deleterious(0)	33	probably_damaging	0.999	15-33359578-T-C	snv	mother	missense_variant	508	170	S/G	Agt/Ggt	8e-06	NA	1.656e-05	0	3.722e-05	0.056	NA	NA	-3.85	tolerated_low_confidence(0.21)	3.715
compound heterozygous	pvhcw6301bwg1	pvhcwbwg	FNIP2	CCDS47155.1	CCDS47155.1	NM_020840.1	NP_065891.1	16.7279	0.997777	4-159747079-C-T	snv	mother	missense_variant	119	40	S/L	tCg/tTg	0.000256	0.000323	0.0002071	0.000408	0.0005159	0.1	14.9403	rs62001910	5.66	tolerated(0.05)	35	possibly_damaging	0.778	4-159789610-A-G	snv	father	missense_variant	1822	608	R/G	Aga/Gga	0.000203	0.000355	0.0001753	0.000165	0.0003703	0.05	1.56718	NA	2.78	tolerated_low_confidence(0.4)	5.962
compound heterozygous	pvhnz9442cfe1	pvhnzcfe	FREM1	CCDS47952.1	CCDS47952.1	NM_144966.5	NP_659403.4	72.5619	NA	9-14747329-A-T	snv	father	missense_variant	5942	1981	I/N	aTc/aAc	7.3e-05	9.7e-05	5.802e-05	0	0	0	34.1912	rs183882265	-2.84	tolerated(0.26)	0.414	benign	1e-07	9-14784398-C-T	snv	mother	missense_variant	4412	1471	S/N	aGc/aAc	0.000338	0.000129	0.0002656	0.000498	0.0006773	0.335	5.02478	NA	5.53	tolerated(1)	11.89
compound heterozygous	pvhnz7733buq1	pvhnzbuq	FREM1	CCDS47952.1	CCDS47952.1	NM_144966.5	NP_659403.4	72.5619	NA	9-14759884-C-A	snv	mother	missense_variant	5220	1740	W/C	tgG/tgT	4e-06	NA	0	0	0	0.372	90.9328	NA	5.86	deleterious(0)	34	probably_damaging	1	9-14770774-T-C	snv	father	missense_variant	4888	1630	I/V	Atc/Gtc	0	NA	0	0	0	0.085	98.4107	NA	0.0619	tolerated(0.34)	0.001
compound heterozygous	pvhnz9442cfe1	pvhnzcfe	FREM1	CCDS47952.1	CCDS47952.1	NM_144966.5	NP_659403.4	72.5619	NA	9-14784398-C-T	snv	mother	missense_variant	4412	1471	S/N	aGc/aAc	0.000338	0.000129	0.0002656	0.000498	0.0006773	0.335	5.02478	NA	5.53	tolerated(1)	11.89	benign	0.003	9-14846005-C-T	snv	father	missense_variant	1346	449	R/Q	cGg/cAg	5.7e-05	0.000129	5.355e-05	7.9e-05	0.0001866	0.056	97.1512	NA	-2.58	tolerated(0.33)	14.5
compound heterozygous	pvhnz9442cfe1	pvhnzcfe	FSIP2	CCDS54426.1	CCDS54426.1	NM_173651.2	NP_775922.2	NA	3.21633e-08	2-186655233-G-A	snv	mother	missense_variant	3637	1213	V/I	Gtt/Att	0.000593	0.000195	0.0007743	NA	0.0001314	0.034	NA	NA	-1.29	tolerated(0.43)	0.44	benign	0.04	2-186666931-C-T	snv	father	missense_variant	13165	4389	P/S	Cct/Tct	0.0001	6.5e-05	0	NA	0	0.22	NA	NA	-0.133	tolerated(0.69)	0.069
compound heterozygous	pvhnd31853nh1	pvhnh	GALNT16	CCDS32107.1	CCDS32107.1	NM_001168368.1	NP_001161840.1	22.8059	0.0168277	14-69795188-G-A	snv	father	missense_variant	590	197	R/H	cGt/cAt	0.00015	0.000259	0.0001732	0.000308	0.0004433	0.066	90.9328	rs61748871	5.38	deleterious(0)	28	possibly_damaging	0.878	14-69798191-G-A	snv	mother	missense_variant	701	234	R/H	cGc/cAc	0.00065	0.000549	0.0005934	0.000846	0.0008852	0.128	76.5588	rs142120279	5.54	deleterious(0.02)	34
compound heterozygous	pvhnz2815cel1	pvhnzcel	GBF1	CCDS7533.1	CCDS7533.1	NM_004193.2	NP_004184.1	0.80718	4.12351e-07	10-104120139-G-A	snv	mother	missense_variant	1376	459	R/H	cGt/cAt	0.000187	0.000323	0.0001648	7.7e-05	0.0005915	0.317	9.86519	rs187230639	5.63	deleterious(0.01)	34	probably_damaging	0.984	10-104122278-C-T	snv	father	missense_variant	1730	577	S/F	tCt/tTt	0	NA	8.239e-06	0	0	0.064	47.5439	NA	5.87	deleterious(0)	34
compound heterozygous	pvhnz1896buu1	pvhnzbuu	GDPD3	CCDS10671.2	CCDS10671.2	NM_024307.2	NP_077283.2	81.0915	1.05165e-07	16-30119733-C-T	snv	father	missense_variant	728	243	C/Y	tGc/tAc	0	NA	0	0	0	0.096	50.1844	NA	2.27	tolerated(1)	10.58	benign	0.023	16-30123722-G-A	snv	mother	missense_variant	388	130	R/W	Cgg/Tgg	0.000162	6.5e-05	0.0001072	0.000231	3.714e-05	0.026	63.3845	rs147449044	1.31	deleterious(0)	32
compound heterozygous	pvhcw23101bvw1	pvhcwbvw	GOLGA3	CCDS53846.1	CCDS53846.1	NM_001172557.1	NP_001166028.1	29.0223	0.991564	12-133360740-C-G	snv	mother	missense_variant	3277	1093	G/R	Ggc/Cgc	2.1e-05	NA	1.708e-05	7.7e-05	3.81e-05	0.037	NA	NA	0.969	tolerated_low_confidence(0.36)	3.233	benign	1e-07	12-133363110-G-A	snv	father	missense_variant	2938	980	R/W	Cgg/Tgg	3.3e-05	3.2e-05	2.535e-05	0	3.774e-05	0.375	1.68271	NA	2.8	deleterious(0)	26.9
compound heterozygous	pvhcw18801bvp1	pvhcwbvp	GPR98	CCDS47246.1	CCDS47246.1	NM_032119.3	NP_115495.3	98.0664	8.11098e-24	5-89948189-G-A	snv	father	missense_variant	3443	1148	G/D	gGt/gAt	0.001838	0.001551	0.0018	0.001987	0.0019	0.099	96.9926	NA	6.08	deleterious(0)	29.3	probably_damaging	0.992	5-90074426-G-T	snv	mother	missense_variant,splice_region_variant	12849	4283	R/S	agG/agT	0	NA	0	0	0	0.947	75.4532	NA	5.69	tolerated(0.31)	15.9
compound heterozygous	pvhcw18801bvp1	pvhcwbvp	GPR98	CCDS47246.1	CCDS47246.1	NM_032119.3	NP_115495.3	98.0664	8.11098e-24	5-90072387-T-C	snv	father	missense_variant	12521	4174	I/T	aTt/aCt	0	NA	0	8.4e-05	3.699e-05	0.01	44.1575	NA	2.56	tolerated(0.38)	7.781	benign	0.01	5-90074426-G-T	snv	mother	missense_variant,splice_region_variant	12849	4283	R/S	agG/agT	0	NA	0	0	0	0.947	75.4532	NA	5.69	tolerated(0.31)	15.9
compound heterozygous	pvhit1238Pbti1	pvhitbti	GRIP1	CCDS41807.1	CCDS41807.1	NM_021150.3	NP_066973.2	17.0652	0.916895	12-66788109-T-C	snv	mother	missense_variant	1852	618	I/V	Att/Gtt	0	NA	0	0	0	0.389	18.5314	NA	4.2	tolerated(0.37)	15.75	benign	0.051	12-66859110-A-G	snv	father	missense_variant	817	273	C/R	Tgt/Cgt	0.000735	0.000904	0.0007122	0.000992	0.0012	0.131	63.3845	NA	4.43	tolerated(0.45)	8.116
compound heterozygous	pvhnz1890bux1	pvhnzbux	GSN	CCDS65118.1	CCDS65118.1	NM_001258030.1	NP_001244959.1	93.5546	3.18618e-06	9-124088794-G-A	snv	mother	missense_variant	1445	482	R/H	cGt/cAt	0.000184	9.7e-05	0.0002091	0.000154	0.0003766	0.016	20.9025	rs142828669	4.89	deleterious(0.04)	29	probably_damaging	0.999	9-124088928-G-A	snv	father	missense_variant	1579	527	A/T	Gcc/Acc	0.000356	0.000549	0.0003739	0.000769	0.0003741	0.019	20.9025	rs147554026	3.08	deleterious(0.03)	24.7
compound heterozygous	pvhnz7658cet1	pvhnzcet	HAPLN4	CCDS12398.1	CCDS12398.1	NM_023002.2	NP_075378.1	30.9198	0.0326848	19-19371641-C-T	snv	mother	missense_variant	465	155	M/I	atG/atA	6.9e-05	NA	3.314e-05	0	0	0.438	1.27565	NA	4.66	tolerated(0.44)	20.5	benign	0.055	19-19371851-C-A	snv	father	missense_variant	255	85	K/N	aaG/aaT	4e-06	3.2e-05	0	0	0	0.016	1.27565	NA	3.44	deleterious(0.01)	29.8
compound heterozygous	pvhit311Kbth1	pvhitbth	HARS2	CCDS64267.1	CCDS64267.1	NM_001278731.1	NP_001265660.1	27.6851	8.12768e-05	5-140071240-C-G	snv	father	missense_variant	7	3	L/V	Ctg/Gtg	0.002908	0.003519	0.0012	0.000801	0.0013	0.454	NA	rs186043734	5.72	tolerated_low_confidence(0.09)	15.13	benign	0.013	5-140077656-G-C	snv	mother	missense_variant	1379	460	R/T	aGa/aCa	4e-06	NA	8.298e-06	0	0	0.063	85.7901	NA	4.39	deleterious(0.02)	24.4
compound heterozygous	pvhnd29397ly1	pvhly	HERC2	CCDS10021.1	CCDS10021.1	NM_004667.5	NP_004658.3	0.162641	1	15-28422644-C-T	snv	mother	missense_variant	9175	3059	A/T	Gcg/Acg	0.000187	0.00042	0.000239	0.001	0.0004791	0.083	73.628	rs140664117	5.93	deleterious(0.01)	35	probably_damaging	1	15-28460811-C-T	snv	father	missense_variant	6166	2056	V/M	Gtg/Atg	2.9e-05	NA	2.111e-05	7.7e-05	3.873e-05	0.016	8.86131	NA	2.4	tolerated(0.07)	20.6
compound heterozygous	pvhbdLR03264cbs1	pvhbdcbs	IGFN1	CCDS53455.1	CCDS53455.1	NM_001164586.1	NP_001158058.1	NA	2.50313e-18	1-201176588-C-A	snv	father	missense_variant	2567	856	P/H	cCt/cAt	0.000996	0.000291	0.0016	0.000876	0.0016	0.036	NA	NA	1	deleterious(0)	11.46	unknown	1e-05	1-201178114-A-G	snv	mother	missense_variant	4093	1365	K/E	Aag/Gag	0	3.3e-05	0	0	7.616e-05	0.113	NA	NA	-2.23	tolerated_low_confidence(1)	3.408
compound heterozygous	pvhnd40500bij1	pvhbij	KANSL1L	CCDS33370.1	CCDS33370.1	NM_152519.2	NP_689732.2	42.4372	0.47693	2-210888804-G-C	snv	mother	missense_variant	2686	896	L/V	Ctg/Gtg	5e-05	NA	4.966e-05	0	0.0001111	0.365	27.8692	NA	2.94	tolerated(0.69)	0.796	benign	0.164	2-210887679-A-AT	indel	father	frameshift_variant	2957-2958	986	N/KX	aat/aaAt	0.000225	0.000325	0.0002218	0.000799	0.0003333	NA	40.8681	NA	NA	-	34
compound heterozygous	pvhrl8026601btd1	pvhrlbtd	KHDC1	CCDS59027.1	CCDS59027.1	NM_001251874.1	NP_001238803.1	76.905	6.80135e-05	6-73951283-G-A	snv	father	missense_variant	683	228	S/L	tCg/tTg	8.5e-05	3.2e-05	9.937e-05	0.00041	7.38e-05	0	51.1511	NA	-3.99	tolerated_low_confidence(0.19)	0.87	benign	0.003	6-73951781-G-A	snv	mother	stop_gained	511	171	R/*	Cga/Tga	1.2e-05	3.2e-05	1.768e-05	0	3.763e-05	0.033	93.0207	NA	2.04	-	35
compound heterozygous	pvhnz9442cfe1	pvhnzcfe	KIAA1429	CCDS47894.1	CCDS47894.1	NM_183009.2	NP_892121.1	1.28306	0.999442	8-95523925-C-T	snv	mother	missense_variant	2878	960	V/I	Gtt/Att	0.000249	0.000194	0.0002339	7.7e-05	0	0.083	20.9755	rs188628289	5.39	tolerated(0.83)	11.85	benign	0.044	8-95541428-T-A	snv	father	missense_variant	750	250	E/D	gaA/gaT	7.4e-05	3.2e-05	0.0001254	0	0	0	75.5226	NA	2.77	tolerated(0.76)	12.83
compound heterozygous	pvhnz2791buf1	pvhnzbuf	KIAA1462	CCDS41500.1	CCDS41500.1	NM_020848.2	NP_065899.1	96.5544	0.104294	10-30316661-G-T	snv	father	missense_variant	2416	806	P/T	Ccc/Acc	0	3.2e-05	0	0	0	0.004	1.33372	NA	-4.76	tolerated(0.95)	0.002	benign	0.015	10-30318758-G-T	snv	mother	missense_variant	319	107	P/T	Ccc/Acc	0	NA	0	0	0	0.036	1.33372	NA	4.55	deleterious(0.02)	23.3
compound heterozygous	pvhbdLR08415cbo1	pvhbdcbo	KLHL33	CCDS53882.1	CCDS53882.1	NM_001109997.2	NP_001103467.2	NA	NA	14-20897414-G-A	snv	mother	missense_variant	1196	399	T/M	aCg/aTg	0.001263	0.000226	0.002	0.001314	0.0013	0.003	NA	NA	2.57	deleterious(0.03)	16.41	probably_damaging	0.974	14-20898413-C-T	snv	father	missense_variant	422	141	R/Q	cGg/cAg	0.000249	0.000162	0.0005616	0.000219	0.0003077	0.288	NA	NA	3.85	tolerated(0.08)	18.97
compound heterozygous	pvhnd31853nh1	pvhnh	KLHL8	CCDS3617.1	CCDS3617.1	NM_020803.3	NP_065854.3	21.1975	0.00120835	4-88104382-G-A	snv	father	missense_variant	925	309	R/W	Cgg/Tgg	0.000147	9.7e-05	0.0001155	0	0.0002964	0.14	20.5756	NA	4.66	deleterious(0)	34	probably_damaging	0.947	4-88104471-T-C	snv	mother	missense_variant	836	279	N/S	aAt/aGt	0.000167	6.5e-05	0.0002226	0.000154	0.0001851	0.528	20.5756	rs143405055	5.51	tolerated(0.38)	11.97
compound heterozygous	pvhnd27930mf1	pvhmf	KMT2C	CCDS5931.1	CCDS5931.1	NM_170606.2	NP_733751.2	15.0774	1	7-151848538-G-C	snv	mother	missense_variant	12655	4219	L/V	Ctt/Gtt	0.002871	0.003454	0.0031	0.003537	0.0028	0.086	68.1297	rs139111507	2.62	tolerated(0.38)	0.002	benign	0.026	7-151873426-CTAA-C	indel	father	inframe_deletion	9109-9111	3037	L/-	TTA/-	0.000106	NA	8.238e-05	0	0.0001106	NA	0.234059	NA	NA	-	9.862
compound heterozygous	pvhit256Jbpb1	pvhitbpb	KMT2D	CCDS44873.1	CCDS44873.1	NM_003482.3	NP_003473.3	0.0783085	1	12-49434364-C-G	snv	father	missense_variant	7189	2397	A/P	Gct/Cct	8e-06	NA	0	0	0	0.003	0.306491	NA	3.12	tolerated(0.36)	8.252	benign	0.007	12-49437511-C-T	snv	mother	missense_variant	5374	1792	V/I	Gtt/Att	1.6e-05	3.2e-05	1.658e-05	0	3.691e-05	0.098	13.4581	NA	4.57	tolerated(0.14)	23.1
compound heterozygous	pvhnd40611bfi1	pvhbfi	KNDC1	CCDS7674.1	CCDS7674.1	NM_152643.6	NP_689856.6	90.2777	4.44328e-05	10-134996977-G-T	snv	father	missense_variant	490	164	D/Y	Gac/Tac	0	NA	0	0	0	0.317	98.6645	NA	3.21	deleterious(0)	24.5	possibly_damaging	0.459	10-135012590-CCAGA-C	indel	mother	frameshift_variant	2579-2582	860-861	PD/X	cCAGAc/cc	0	NA	0	0	0	NA	NA	NA	NA	-	25.2
compound heterozygous	pvhnd30105lo1	pvhlo	LACE1	CCDS5067.1	CCDS5067.1	NM_145315.3	NP_660358.2	70.6102	2.79301e-06	6-108677933-C-T	snv	father	missense_variant	557	186	P/L	cCa/cTa	0	NA	0	0	0	0.029	72.1524	NA	4.71	tolerated(0.45)	19.67	benign	1e-07	6-108768419-A-C	snv	mother	missense_variant,splice_region_variant	810	270	E/D	gaA/gaC	4e-06	NA	0	0	0	0.077	27.8692	NA	-3.99	tolerated(0.31)	0.036
compound heterozygous	pvhbdLR04036cbt1	pvhbdcbt	LACTB	CCDS45275.1	CCDS45275.1	NM_171846.2	NP_741982.1	32.5703	0.00265961	15-63421686-A-T	snv	mother	missense_variant,splice_region_variant	955	319	S/C	Agt/Tgt	0.002077	0.002033	0.0022	0.001922	0.0018	0.172	44.1575	rs146546670	5.8	deleterious(0.03)	25.2	possibly_damaging	0.905	15-63421840-A-G	snv	father	missense_variant	1109	370	N/S	aAt/aGt	3.7e-05	0.000129	5.001e-05	7.7e-05	0	0.449	44.1575	rs148264247	5.53	deleterious(0.01)	23.7
compound heterozygous	pvhnd38153ajw1	pvhajw	LAMA2	CCDS5138.1	CCDS5138.1	NM_000426.3	NP_000417.2	3.81905	1.18465e-24	6-129588281-G-A	snv	mother	missense_variant	2239	747	G/S	Ggc/Agc	0	6.5e-05	0	0.000154	0	0.369	88.9669	rs145940188	2.86	tolerated(0.08)	23.9	probably_damaging	0.997	6-129601204-A-G	snv	father	splice_acceptor_variant	-	-	-	-	3.7e-05	NA	3.31e-05	0	0	0.582	NA	NA	5.72	-	23.6
compound heterozygous	pvhbdLR06137cbw1	pvhbdcbw	LAMA5	CCDS33502.1	CCDS33502.1	NM_005560.4	NP_005551.3	99.9458	0.943038	20-60887758-G-C	snv	mother	missense_variant	9157	3053	Q/E	Cag/Gag	0.00016	0.000259	0.0001468	0.000155	0.0002822	0.003	79.8057	NA	3.75	tolerated(0.22)	9.981	benign	0.007	20-60898590-G-A	snv	father	missense_variant	5986	1996	R/C	Cgc/Tgc	4.2e-05	NA	9.195e-05	7.8e-05	0	0.118	40.7628	NA	1.36	deleterious(0.03)	25.7
compound heterozygous	pvhnd29387lx1	pvhlx	LAMB1	CCDS5750.1	CCDS5750.1	NM_002291.2	NP_002282.2	6.10807	1.7944e-06	7-107599839-G-C	snv	father	missense_variant	2545	849	R/G	Cgg/Ggg	4.1e-05	3.2e-05	4.955e-05	0	0	0.023	93.074	NA	4.66	deleterious(0.03)	32	possibly_damaging	0.844	7-107616155-G-C	snv	mother	missense_variant	1168	390	R/G	Cga/Gga	4.1e-05	0.000162	1.659e-05	7.7e-05	0	0.003	54.4363	rs140459621	4.34	deleterious(0)	32
compound heterozygous	pvhrl12135021bsz1	pvhrlbsz	LATS1	CCDS34551.1	CCDS34551.1	NM_004690.3	NP_004681.1	6.21649	0.999927	6-149983025-A-T	snv	father	missense_variant	3233	1078	F/Y	tTt/tAt	0	NA	0	0	0	0.095	2.49862	NA	5.79	tolerated(0.12)	25.8	probably_damaging	0.983	6-150005117-G-A	snv	mother	missense_variant	1108	370	R/W	Cgg/Tgg	0.000674	0.000452	0.0006839	0.000769	0.0009977	0.018	0.984723	rs56348064	4.5	deleterious_low_confidence(0.02)	28.9
compound heterozygous	pvhnd33029nd1	pvhnd	LGI3	CCDS6025.1	CCDS6025.1	NM_139278.2	NP_644807.1	24.4503	1.94564e-05	8-22009404-G-A	snv	mother	missense_variant	604	202	R/C	Cgc/Tgc	0.000273	0.000356	0.0002596	0	7.413e-05	0.002	66.0824	NA	3.94	deleterious(0.01)	29.5	possibly_damaging	0.559	8-22009436-G-A	snv	father	missense_variant	572	191	T/M	aCg/aTg	8e-06	NA	1.676e-05	0	3.722e-05	0.02	66.0824	NA	4.85	deleterious(0.01)	28.1
compound heterozygous	pvhit130Lbou1	pvhitbou	LHB	CCDS12748.1	CCDS12748.1	NM_000894.2	NP_000885.1	87.5248	0.0656001	19-49519533-G-T	snv	father	missense_variant	218	73	P/H	cCt/cAt	0	NA	0	0	0	0.348	98.1611	NA	3.66	tolerated(0.49)	14.89	probably_damaging	0.998	19-49519818-A-G	snv	mother	missense_variant	169	57	Y/H	Tac/Cac	6.6e-05	3.3e-05	6.733e-05	7.7e-05	7.896e-05	0.011	89.7649	NA	4.12	tolerated(0.54)	20.3
compound heterozygous	pvhnd40120aka1	pvhaka	LIG4	CCDS9508.1	CCDS9508.1	NM_001098268.1	NP_001091738.1	54.4726	0.00210124	13-108862010-C-T	snv	mother	missense_variant	1607	536	S/N	aGc/aAc	0.00011	NA	9.068e-05	0	0.0001846	0.004	0.338218	NA	2.86	tolerated(0.34)	0.004	benign	0.012	13-108863604-G-T	snv	father	missense_variant	13	5	Q/K	Caa/Aaa	9.5e-05	0.000388	0.0001124	0.000312	0.000308	0.05	0.338218	rs143590752	5.82	tolerated_low_confidence(0.55)	3.224
compound heterozygous	pvhnd38153ajw1	pvhajw	LLGL2	CCDS11725.1	CCDS11725.1	NM_004524.2	NP_004515.2	97.452	8.27306e-07	17-73566227-G-A	snv	mother	missense_variant	1765	589	A/T	Gct/Act	0.000209	0.000194	0.000183	0	0.0004896	0.003	84.9478	rs11868111	4.21	deleterious(0.02)	32	probably_damaging	0.997	17-73567813-C-T	snv	father	missense_variant	2242	748	R/C	Cgt/Tgt	7.4e-05	NA	0.00011	7.7e-05	3.748e-05	0.228	99.2613	rs146152295	5.4	deleterious(0.02)	34
compound heterozygous	pvhnd29339lp1	pvhlp	LPHN3	CCDS54768.1	CCDS54768.1	NM_015236.4	NP_056051.2	7.69231	0.999993	4-62812710-G-A	snv	mother	missense_variant	2294	765	G/E	gGa/gAa	0.00015	NA	9.936e-05	0	0	0.091	60.8679	NA	5.51	tolerated(0.15)	22.3	possibly_damaging	0.883	4-62812817-G-A	snv	father	missense_variant	2401	801	V/I	Gta/Ata	0	NA	0	0	0	0.073	60.8679	NA	5.51	tolerated(1)	12.84
compound heterozygous	pvhcw21001bvt1	pvhcwbvt	LRP5	CCDS8181.1	CCDS8181.1	NM_002335.2	NP_002326.2	0.530089	0.998356	11-68131241-C-T	snv	father	missense_variant	713	238	T/M	aCg/aTg	0.00016	6.5e-05	0.0001497	7.7e-05	3.846e-05	0.003	6.57161	NA	3.78	tolerated(0.06)	23.8	probably_damaging	0.909	11-68191036-G-A	snv	mother	missense_variant	3107	1036	R/Q	cGg/cAg	0.002461	0.002003	0.0025	0.004081	0.0031	0.155	4.57822	rs61889560	3.71	deleterious(0.03)	24.3
compound heterozygous	pvhnz9442cfe1	pvhnzcfe	LSS	CCDS54489.1	CCDS54489.1	NM_001145437.1	NP_001138909.1	19.3241	0.000604838	21-47625811-C-T	snv	father	missense_variant	1369	457	V/M	Gtg/Atg	3.3e-05	6.5e-05	3.648e-05	0	0	0.062	30.6659	NA	5.58	deleterious(0.01)	29.3	probably_damaging	0.956	21-47642586-C-T	snv	mother	missense_variant	146	49	R/Q	cGg/cAg	2.9e-05	3.2e-05	3.344e-05	0	8.432e-05	0.368	90.7681	NA	5.07	deleterious(0)	35
compound heterozygous	pvhnd30291mh1	pvhmh	LYST	CCDS31062.1	CCDS31062.1	NM_000081.3	NP_000072.2	10.2765	0.999978	1-235827339-C-T	snv	mother	missense_variant	11212	3738	D/N	Gac/Aac	4e-06	NA	8.242e-06	0	0	0.086	56.7452	NA	5.97	deleterious(0.02)	35	probably_damaging	1	1-235916419-G-T	snv	father	missense_variant	7385	2462	A/E	gCa/gAa	0.00037	9.7e-05	0.0005719	0	7.448e-05	0.087	72.4535	NA	5.35	deleterious(0)	29.8
compound heterozygous	pvhnd33029nd1	pvhnd	LYST	CCDS31062.1	CCDS31062.1	NM_000081.3	NP_000072.2	10.2765	0.999978	1-235914542-T-C	snv	mother	missense_variant	7748	2583	H/R	cAt/cGt	1.2e-05	NA	0	0	0	0.306	6.57161	NA	5.15	tolerated(0.14)	12.06	benign	0.001	1-235926115-A-G	snv	father	missense_variant	6158	2053	M/T	aTg/aCg	0	NA	8.301e-06	0	0	0.001	13.4581	NA	3.07	tolerated_low_confidence(0.1)	21.5
compound heterozygous	pvhnd25074mv1	pvhmv	MADD	CCDS44590.1	CCDS44590.1	NM_130474.2	NP_569830.2	1.71676	0.000901823	11-47311032-C-G	snv	mother	missense_variant	2615	872	S/C	tCc/tGc	0.000678	0.001712	0.0007746	0.000692	0.0007383	0.143	95.9737	rs144987185	6.08	deleterious(0.03)	24.4	possibly_damaging	0.532	11-47315499-G-A	snv	father	missense_variant	3238	1080	A/T	Gca/Aca	0.001308	0.001163	0.0013	0.001154	0.0015	0.39	72.1524	rs61755074	5.73	deleterious(0.03)	24.3
compound heterozygous	pvhnd36018mg1	pvhmg	MAML3	CCDS54805.1	CCDS54805.1	NM_018717.4	NP_061187.2	83.501	0.329895	4-140811528-A-T	snv	father	missense_variant	1062	354	S/R	agT/agA	8e-06	NA	0	0	3.783e-05	0.245	50.1856	rs183067553	-6.8	deleterious(0.04)	0.332	benign	0.36	4-140651584-TCTGCTGCTG-T	indel	mother	inframe_deletion	2308-2316	770-772	QQQ/-	CAGCAGCAG/-	8.4e-05	6.6e-05	0.0001281	0	0.0001184	NA	NA	rs5862430	NA	-	21.4
compound heterozygous	pvhnz3428bvc1	pvhnzbvc	MAN1B1	CCDS7029.1	CCDS7029.1	NM_016219.4	NP_057303.2	39.5097	2.62917e-06	9-139981510-T-G	snv	mother	missense_variant	59	20	L/R	cTg/cGg	9e-06	NA	1.623e-05	0	0	0.033	NA	NA	3.25	deleterious_low_confidence(0)	23.1	possibly_damaging	0.634	9-139996098-C-T	snv	father	missense_variant	1228	410	R/C	Cgt/Tgt	0.000114	NA	0.000139	NA	3.702e-05	0.176	51.1511	rs147718581	3.91	deleterious(0)	29.6
compound heterozygous	pvhnd32130ml1	pvhml	MARCH10	CCDS11635.1	CCDS11635.1	NM_001100875.1	NP_001094345.1	NA	NA	17-60779087-T-C	snv	father	missense_variant	2404	802	I/V	Att/Gtt	0.000264	3.2e-05	0.0001895	0	0.0004794	0.1	83.298	NA	-9.19	tolerated_low_confidence(1)	0.001	benign	1e-07	17-60837208-C-T	snv	mother	missense_variant	370	124	E/K	Gaa/Aaa	0.00085	0.001841	0.0011	0.002307	0.0007782	0.034	93.4769	rs141415486	4.79	tolerated(1)	10.35
compound heterozygous	pvhit256Jbpb1	pvhitbpb	MEGF8	CCDS12604.2	CCDS12604.2	NM_001410.2	NP_001401.2	4.12023	0.973137	19-42857724-C-T	snv	father	missense_variant	3457	1153	R/C	Cgc/Tgc	5.5e-05	3.2e-05	7.822e-05	0	0.0002365	0.067	31.1717	NA	3.15	tolerated(0.14)	25.3	possibly_damaging	0.458	19-42880163-G-A	snv	mother	missense_variant	7573	2525	V/M	Gtg/Atg	0.000967	0.000841	0.0011	0.000774	0.00071	0.282	3.40672	rs148860986	5.12	deleterious(0.01)	25.7
compound heterozygous	pvhnd36639ne1	pvhne	MEI1	CCDS46718.1	CCDS46718.1	NM_152513.3	NP_689726.3	11.7824	1.21592e-08	22-42177841-A-G	snv	father	missense_variant	3079	1027	S/G	Agt/Ggt	0.000236	0.000775	0.0002249	0.00104	0.0006383	0.047	34.1912	rs139003476	2.57	tolerated(0.3)	0.155	benign	0.001	22-42191821-C-T	snv	mother	missense_variant	3749	1250	S/F	tCc/tTc	0.000256	0.001293	0.0003163	0.001204	0.0004426	0.153	91.3368	NA	1.58	tolerated(0.34)	0.098
compound heterozygous	pvhnd39904bhk1	pvhbhk	MIA3	CCDS41470.1	CCDS41470.1	NM_198551.2	NP_940953.2	92.8438	0.471388	1-222805589-C-G	snv	mother	missense_variant	3252	1084	H/Q	caC/caG	0	NA	0	0	0	0.071	12.1429	NA	-1.62	tolerated(0.72)	0.001	benign	0.001	1-222832967-G-A	snv	father	missense_variant	4774	1592	A/T	Gct/Act	0.001444	0.00126	0.0015	0.002294	0.0023	0.113	95.0554	rs189566529	4.92	deleterious(0)	29.7
compound heterozygous	pvhit711Pbov1	pvhitbov	MIB2	CCDS41224.2	CCDS41224.2	NM_080875.2	NP_543151.2	85.4226	0.000158543	1-1550841-T-C	snv	mother	start_lost	2	1	M/T	aTg/aCg	0.000157	9.7e-05	0.0004097	0	0.0002313	0.271	NA	NA	-1.25	deleterious_low_confidence(0)	6.131	benign	0	1-1551889-G-A	snv	father	missense_variant,splice_region_variant	176	59	G/D	gGt/gAt	8e-05	0.000129	0.0001741	NA	0.0002029	0.153	95.7367	NA	-0.0234	deleterious_low_confidence(0.01)	15.73
compound heterozygous	pvhnz0058cfh1	pvhnzcfh	MICALL2	CCDS5324.1	CCDS5324.1	NM_182924.3	NP_891554.1	99.4037	7.76189e-17	7-1484513-G-A	snv	father	missense_variant	1193	398	A/V	gCa/gTa	1.4e-05	NA	1.579e-05	0	0	0.12	99.7767	NA	2.47	tolerated(0.25)	7.098	benign	0.173	7-1485035-G-A	snv	mother	missense_variant	671	224	S/L	tCg/tTg	1.2e-05	3.2e-05	9.991e-05	8.3e-05	4.328e-05	0.081	99.7767	NA	4.29	deleterious(0.04)	23.4
compound heterozygous	pvhnz2803bug1	pvhnzbug	MIS18BP1	CCDS9684.1	CCDS9684.1	NM_018353.4	NP_060823.3	37.2206	2.30009e-05	14-45711331-T-C	snv	mother	missense_variant	1049	350	H/R	cAt/cGt	8e-06	NA	8.244e-06	0	0	0.18	95.8402	NA	3.81	deleterious(0.01)	5.942	benign	0.039	14-45716366-C-T	snv	father	missense_variant	124	42	V/I	Gta/Ata	0.001357	0.001356	0.0013	0.001922	0.0017	0.031	4.61413	rs149551504	-3.77	tolerated(0.27)	9.214
compound heterozygous	pvhnz2815cel1	pvhnzcel	MMRN1	CCDS3635.1	CCDS3635.1	NM_007351.2	NP_031377.2	39.2868	9.35082e-17	4-90856380-C-A	snv	mother	missense_variant	1549	517	H/N	Cat/Aat	0	NA	0	0	0	0.114	1.6426	NA	4.27	tolerated(0.13)	8.907	benign	0.299	4-90857940-A-G	snv	father	missense_variant	3109	1037	I/V	Ata/Gta	0.000455	0.00055	0.0004072	0.001009	0.0006673	0.218	1.6426	NA	-4.8	tolerated(0.77)	0.001
compound heterozygous	pvhnz2815cel1	pvhnzcel	MMRN1	CCDS3635.1	CCDS3635.1	NM_007351.2	NP_031377.2	39.2868	9.35082e-17	4-90857071-C-T	snv	mother	missense_variant	2240	747	A/V	gCc/gTc	8e-06	NA	1.667e-05	0	0	0.213	1.6426	NA	3.58	tolerated(1)	7.203	benign	1e-07	4-90857940-A-G	snv	father	missense_variant	3109	1037	I/V	Ata/Gta	0.000455	0.00055	0.0004072	0.001009	0.0006673	0.218	1.6426	NA	-4.8	tolerated(0.77)	0.001
compound heterozygous	pvhnz1552buc1	pvhnzbuc	MOB2	CCDS53591.1	CCDS53591.1	NM_001172223.1	NP_001165694.1	57.9845	0.641499	11-1491530-C-T	snv	mother	missense_variant	679	227	E/K	Gag/Aag	0	NA	0	0	7.457e-05	0.009	95.8402	NA	3.25	deleterious(0)	25.9	probably_damaging	0.997	11-1502017-TG-T	indel	father	frameshift_variant	208	70	Q/X	Cag/ag	0	NA	0	0	0	NA	NA	NA	NA	-	25.9
compound heterozygous	pvhbdLR03264cbs1	pvhbdcbs	MUC16	CCDS54212.1	CCDS54212.1	NM_024690.2	NP_078966.2	99.988	NA	19-9072660-C-T	snv	mother	missense_variant	14786	4929	R/K	aGg/aAg	2.4e-05	NA	3.315e-05	0	3.737e-05	0.068	99.9958	NA	-2.76	-	0.759	benign	0.01	19-9090314-C-T	snv	father	missense_variant	1501	501	G/R	Ggg/Agg	0.000419	0.000226	0.0002816	0.000238	0.0007401	0.068	99.9802	NA	0.343	-	1.844
compound heterozygous	pvhnz6078cer1	pvhnzcer	MUC16	CCDS54212.1	CCDS54212.1	NM_024690.2	NP_078966.2	99.988	NA	19-9086737-A-G	snv	father	missense_variant	5078	1693	I/T	aTc/aCc	0	NA	0	0	0	0.042	99.9802	NA	-1.6	-	0.023	benign	0.01	19-9090713-G-A	snv	mother	missense_variant	1102	368	H/Y	Cat/Tat	0	NA	0	0	0	0.007	99.9802	NA	0.256	-	0.043
compound heterozygous	pvhnd28991no1	pvhno	MUC5B	CCDS44515.2	CCDS44515.2	NM_002458.2	NP_002449.2	99.9699	1	11-1269601-G-T	snv	father	missense_variant	11491	3831	A/S	Gcc/Tcc	0.001255	0.000954	0.0011	0.001663	0.0018	0.012	99.9982	rs190819085	-4.51	tolerated(0.58)	0.007	benign	0.006	11-1281933-G-A	snv	mother	missense_variant	17044	5682	E/K	Gag/Aag	0.000663	0.000905	0.0007556	0.000236	0.0005875	0.016	97.9024	NA	4	tolerated(0.06)	23.8
compound heterozygous	pvhnd25620lv1	pvhlv	MYCBPAP	CCDS32680.2	CCDS32680.2	NM_032133.4	NP_115509.4	99.1025	0.00173301	17-48596437-G-A	snv	mother	missense_variant	884	295	R/Q	cGg/cAg	0.000691	0.00081	0.0006153	0.001692	0.0009704	0.032	79.8057	rs142742416	0.249	tolerated(0.61)	4.218	benign	0.006	17-48603335-G-A	snv	father	missense_variant	2005	669	D/N	Gac/Aac	0.000516	0.00055	0.0003571	0.000384	0.001	0.072	82.6485	rs192401899	1.99	tolerated(0.18)	4.584
compound heterozygous	pvhit843Nboq1	pvhitboq	MYLK2	CCDS13191.1	CCDS13191.1	NM_033118.3	NP_149109.1	54.9545	0.220321	20-30407387-G-A	snv	father	missense_variant	4	2	A/T	Gcg/Acg	0.000838	0.001712	0.0006775	0.001025	0.0014	0.079	NA	rs117502839	2.52	deleterious_low_confidence(0.03)	24	benign	0.003	20-30408240-G-C	snv	mother	missense_variant	364	122	D/H	Gat/Cat	8e-06	3.2e-05	1.713e-05	0	3.768e-05	0	76.5606	NA	3.75	deleterious(0.03)	13.45
compound heterozygous	pvhit256Jbpb1	pvhitbpb	MYO15A	CCDS42271.1	CCDS42271.1	NM_016239.3	NP_057323.3	21.2457	NA	17-18060349-C-T	snv	mother	missense_variant	8683	2895	H/Y	Cac/Tac	1.6e-05	NA	2.5e-05	0	0	0.267	40.1312	NA	5.04	deleterious(0.01)	18.33	probably_damaging	0.958	17-18064680-C-T	snv	father	missense_variant	9436	3146	H/Y	Cac/Tac	8.9e-05	6.5e-05	0.0001078	0.000156	0.0001489	0.028	94.5909	NA	0.0543	tolerated(0.71)	11.3
compound heterozygous	pvhnz0064cfj1	pvhnzcfj	MYO18B	CCDS54507.1	CCDS54507.1	NM_032608.5	NP_115997.5	99.6506	2.61207e-15	22-26176082-C-T	snv	mother	missense_variant	2128	710	H/Y	Cac/Tac	4e-06	NA	0	0	0	0.11	37.4512	NA	5.38	tolerated(0.12)	9.633	probably_damaging	0.958	22-26242122-G-A	snv	father	missense_variant	3424	1142	A/T	Gct/Act	2.1e-05	NA	5.981e-05	0	3.752e-05	0.005	90.3581	NA	2.02	deleterious(0.05)	17.62
compound heterozygous	pvhnz7658cet1	pvhnzcet	MYO18B	CCDS54507.1	CCDS54507.1	NM_032608.5	NP_115997.5	99.6506	2.61207e-15	22-26291133-G-T	snv	father	missense_variant	4554	1518	W/C	tgG/tgT	0	NA	0	0	0	0.429	84.8442	NA	5.26	deleterious(0)	27.5	probably_damaging	0.991	22-26299697-G-A	snv	mother	missense_variant	5047	1683	V/I	Gtt/Att	0.000258	0.000259	0.0003538	0.000165	0.0003341	0.097	37.4512	NA	-2.29	tolerated(0.08)	4.788
compound heterozygous	pvhnd32223mj1	pvhmj	NBEAL1	CCDS46495.1	CCDS46495.1	NM_001114132.1	NP_001107604.1	24.0166	1.09294e-10	2-203947960-A-G	snv	father	missense_variant	703	235	I/V	Att/Gtt	9.9e-05	9.7e-05	4.694e-05	NA	0.0001107	0.539	NA	NA	5.35	tolerated(0.42)	10.93	benign	0.021	2-203974910-A-G	snv	mother	missense_variant	1900	634	I/V	Att/Gtt	0	3.2e-05	0	0	0	0.092	NA	NA	2.64	deleterious(0.03)	21.9
compound heterozygous	pvhnd39215bem1	pvhbem	NDUFA9	CCDS8532.1	CCDS8532.1	NM_005002.4	NP_004993.1	80.1458	0.542744	12-4777632-G-A	snv	father	missense_variant	665	222	R/Q	cGg/cAg	0.000232	0.000129	0.0002142	7.7e-05	0.0003324	0.062	76.5588	NA	0.689	tolerated(0.31)	9.095	benign	0.007	12-4777632-G-C	snv	mother	missense_variant	665	222	R/P	cGg/cCg	0	NA	0	0	0	0.066	76.5588	NA	0.689	tolerated(0.2)	8.064
compound heterozygous	pvhcw20801bvs1	pvhcwbvs	NHSL1	CCDS55063.1	CCDS55063.1	NM_020464.1	NP_065197.1	NA	NA	6-138752841-G-A	snv	mother	missense_variant	2653	885	P/S	Ccc/Tcc	0.00319	0.001486	0.0028	0.00219	0.0047	0.02	NA	rs142676930	-8.65	tolerated(0.65)	8.431	benign	0.058	6-138753666-C-A	snv	father	missense_variant	1828	610	G/C	Ggc/Tgc	2e-05	NA	0	0	3.729e-05	0.008	NA	NA	4.24	deleterious(0.02)	23.4
compound heterozygous	pvhit1029Pboz1	pvhitboz	NID2	CCDS9706.1	CCDS9706.1	NM_007361.3	NP_031387.3	99.4759	6.95347e-07	14-52508826-C-T	snv	mother	missense_variant	1822	608	A/T	Gca/Aca	3.5e-05	6.5e-05	4.483e-05	7.7e-05	0.0001137	0.01	75.5226	rs139940006	3.5	tolerated(1)	15.98	benign	1e-07	14-52508990-T-C	snv	father	missense_variant	1658	553	D/G	gAc/gGc	0	NA	0	0	0	0.053	75.5226	NA	6.17	deleterious(0)	25.3
compound heterozygous	pvhnd34952lt1	pvhlt	NKAPL	CCDS34353.1	CCDS34353.1	NM_001007531.2	NP_001007532.1	93.657	0.000165621	6-28227316-G-T	snv	mother	missense_variant	167	56	S/I	aGt/aTt	0	NA	0	0	3.698e-05	0.032	99.8497	NA	2.74	deleterious(0)	18.13	benign	0.058	6-28227700-GA-G	indel	father	frameshift_variant	552	184	R/X	agA/ag	9.6e-05	3.3e-05	1.688e-05	0	0.000408	NA	99.8497	NA	NA	-	22.2
compound heterozygous	pvhnd38414aju1	pvhaju	NLRP5	CCDS12938.1	CCDS12938.1	NM_153447.4	NP_703148.4	87.0008	1.23997e-07	19-56520165-G-C	snv	mother	missense_variant	454	152	E/Q	Gaa/Caa	0	NA	0	0	0	0.03	43.444	NA	0.0515	tolerated(0.16)	3.143	benign	0.027	19-56539151-C-T	snv	father	missense_variant	1552	518	R/C	Cgc/Tgc	8e-06	NA	1.66e-05	0	7.409e-05	0.077	72.5163	NA	-2.36	tolerated(0.22)	12.82
compound heterozygous	pvhcw15601bvm1	pvhcwbvm	NOC3L	CCDS7433.1	CCDS7433.1	NM_022451.9	NP_071896.8	66.0743	1.14013e-06	10-96106190-G-C	snv	mother	missense_variant	1381	461	Q/E	Cag/Gag	0	3.2e-05	0	0	0	0.727	68.1297	NA	5.83	tolerated(0.59)	12.35	benign	0.222	10-96117084-G-C	snv	father	missense_variant	355	119	P/A	Cct/Gct	0.001405	0.001486	0.0015	0.001845	0.0018	0.048	97.9324	rs45484894	5.16	deleterious(0.01)	21.7
compound heterozygous	pvhnd29779na1	pvhna	NOSTRIN	CCDS54416.1	CCDS54416.1	NM_001171632.1	NP_001165103.1	62.8336	3.57973e-10	2-169717335-C-T	snv	mother	missense_variant	1126	376	R/W	Cgg/Tgg	0.000878	0.000905	0.0008619	0.001098	0.0013	0.074	95.2171	rs143019304	5.8	deleterious(0.01)	35	possibly_damaging	0.629	2-169721424-G-T	snv	father	missense_variant	1381	461	A/S	Gcc/Tcc	4e-06	NA	8.284e-06	0	0	0.361	72.4535	NA	4.09	tolerated(0.57)	16.32
compound heterozygous	pvhnz2791buf1	pvhnzbuf	NOTCH1	CCDS43905.1	CCDS43905.1	NM_017617.3	NP_060087.3	2.69261	1	9-139405696-G-A	snv	mother	missense_variant	2495	832	P/L	cCg/cTg	0.000525	0.000129	0.0003883	0	0.0004887	0.037	72.4535	NA	4.63	deleterious(0)	34	probably_damaging	0.999	9-139407506-C-T	snv	father	missense_variant	2434	812	G/R	Ggg/Agg	9e-05	0.000357	0.0001182	0.000557	0.0001169	0.46	86.6976	NA	4.58	deleterious(0.03)	32
compound heterozygous	pvhcw18801bvp1	pvhcwbvp	NPHS1	CCDS32996.1	CCDS32996.1	NM_004646.3	NP_004637.1	62.5926	7.72411e-11	19-36333453-C-T	snv	father	splice_acceptor_variant	-	-	-	-	8.9e-05	9.7e-05	5.783e-05	0.000461	0.0001148	0.573	NA	rs150038620	4.46	-	25	-	-	19-36336680-T-C	snv	mother	missense_variant	1648	550	I/V	Atc/Gtc	0	NA	0	0	0	0.353	72.1524	NA	5.14	deleterious(0.01)	26.3
compound heterozygous	pvhnd32919lr1	pvhlr	NRAP	CCDS7578.1	CCDS7578.1	NM_006175.4	NP_006166.3	99.6627	2.58649e-31	10-115365585-T-C	snv	mother	missense_variant	3746	1249	Y/C	tAc/tGc	1.2e-05	NA	0	0	0	0.004	88.2653	NA	5	deleterious(0.04)	23.1	benign	0.398	10-115417326-T-G	snv	father	missense_variant	263	88	D/A	gAc/gCc	4e-06	NA	0	0	3.793e-05	0.035	76.5588	NA	0.796	tolerated(0.53)	9.542
compound heterozygous	pvhnz1899buy1	pvhnzbuy	OBSCN	CCDS59204.1	CCDS59204.1	NM_001271223.2	NP_001258152.2	99.9759	5.35739e-91	1-228404368-G-A	snv	father	missense_variant	2342	781	R/H	cGc/cAc	0.001845	0.001357	0.0035	0.001407	0.0025	0.028	NA	rs144514297	-3.06	tolerated(0.13)	5.666	benign	0.01	1-228496905-G-A	snv	mother	missense_variant	15716	5239	R/H	cGc/cAc	0.00041	6.5e-05	0.0011	0.000244	0.0001511	0.029	30.6659	NA	-3.82	tolerated(0.57)	3.614
compound heterozygous	pvhnd29397ly1	pvhly	OR1L4	CCDS35129.1	CCDS35129.1	NM_001005235.1	NP_001005235.1	89.4103	0.0431651	9-125486332-C-T	snv	mother	missense_variant	64	22	P/S	Cct/Tct	0.000686	0.002585	0.0008401	0.002845	0.0022	0.006	99.5229	rs116182572	3.03	tolerated(0.05)	19.57	possibly_damaging	0.455	9-125486938-G-A	snv	father	missense_variant	670	224	V/I	Gtc/Atc	0.000508	0.001324	0.0006919	0.002384	0.0005525	0.001	99.5229	rs142259290	-6.9	tolerated(0.43)	0.004
compound heterozygous	pvhit843Nboq1	pvhitboq	OR5B17	CCDS31548.1	CCDS31548.1	NM_001005489.1	NP_001005489.1	91.8077	0.0772363	11-58126134-G-A	snv	father	missense_variant	409	137	R/C	Cgt/Tgt	1.2e-05	6.5e-05	1.649e-05	0	0	0.17	99.8354	NA	-3.03	deleterious_low_confidence(0.04)	13.39	benign	0.052	11-58126176-C-T	snv	mother	missense_variant	367	123	A/T	Gca/Aca	2.4e-05	3.2e-05	3.299e-05	0	0	0.026	99.8354	NA	3.6	deleterious_low_confidence(0)	26.3
compound heterozygous	pvhit1029Pboz1	pvhitboz	OR9Q1	CCDS31543.1	CCDS31543.1	NM_001005212.3	NP_001005212.1	82.3926	0.0085949	11-57947031-G-A	snv	father	missense_variant	115	39	V/I	Gta/Ata	0.000143	0.000129	0.0001584	0.000308	3.709e-05	0	99.6522	rs143633053	-4.94	tolerated(0.07)	0.524	benign	0.006	11-57947647-T-G	snv	mother	missense_variant	731	244	L/R	cTc/cGc	0	NA	0	0	0	0.032	99.6522	NA	4.58	deleterious(0)	27.6
compound heterozygous	pvhnd36916mc1	pvhmc	OSBPL5	CCDS31344.1	CCDS31344.1	NM_020896.3	NP_065947.1	39.2145	0.000848898	11-3111791-G-A	snv	mother	missense_variant	2395	799	P/S	Cct/Tct	0	NA	0	0	0	0.016	72.4535	NA	3.51	tolerated(0.23)	6.925	benign	0.065	11-3141665-C-T	snv	father	missense_variant	592	198	V/I	Gtc/Atc	0.000382	0.001907	0.0005542	0.001616	0.0006124	0.091	51.1511	rs141603706	1.21	tolerated(1)	11.44
compound heterozygous	pvhnz7665ceu1	pvhnzceu	PADI2	CCDS177.1	CCDS177.1	NM_007365.2	NP_031391.2	80.2181	0.000124031	1-17418984-C-T	snv	father	missense_variant	574	192	D/N	Gac/Aac	3.7e-05	3.3e-05	4.965e-05	0	7.491e-05	0.197	8.86131	NA	4.49	tolerated(0.42)	21.3	benign	0.001	1-17429541-T-C	snv	mother	missense_variant	290	97	Y/C	tAc/tGc	0.00011	0.000129	0.0001271	0	0.0003362	0.076	20.5756	rs184297816	5.8	deleterious(0)	25
compound heterozygous	pvhnd31124nb1	pvhnb	PANK4	CCDS42.1	CCDS42.1	NM_018216.1	NP_060686.1	4.53587	0.945333	1-2444427-G-A	snv	father	missense_variant	1627	543	R/C	Cgc/Tgc	3.7e-05	3.2e-05	2.516e-05	0	7.496e-05	0.045	73.9303	NA	2.29	deleterious(0.04)	24.1	possibly_damaging	0.533	1-2445838-C-T	snv	mother	missense_variant	1442	481	R/Q	cGg/cAg	0.000224	0.000842	0.0003171	0.000923	0.0004156	0.367	54.4363	rs142775206	5.1	tolerated(0.32)	21.6
compound heterozygous	pvhbdLR05250cbv1	pvhbdcbv	PAPSS2	CCDS7385.1	CCDS7385.1	NM_004670.3	NP_004661.2	15.3304	2.50259e-07	10-89473027-G-C	snv	mother	missense_variant	341	114	G/A	gGt/gCt	8e-06	NA	8.26e-06	7.7e-05	3.754e-05	0.109	4.1526	NA	5.93	deleterious(0)	26.1	probably_damaging	0.954	10-89503263-GACC-G	indel	father	inframe_deletion	1342-1344	448	T/-	ACC/-	4e-06	NA	8.24e-06	0	0	NA	15.2659	NA	NA	-	NA
compound heterozygous	pvhnd33029nd1	pvhnd	PCDHA3	CCDS54915.1	CCDS54915.1	NM_018906.2	NP_061729.1	10.9993	1.46197e-13	5-140180903-C-T	snv	father	missense_variant	121	41	H/Y	Cat/Tat	1.2e-05	NA	0	0	0	0.492	0.059263	NA	4.48	deleterious_low_confidence(0)	24	benign	0.344	5-140182934-T-C	snv	mother	missense_variant	2152	718	Y/H	Tat/Cat	0	NA	0	0	3.706e-05	0.018	0.059263	NA	4.16	deleterious_low_confidence(0.01)	20.3
compound heterozygous	pvhnz7671cew1	pvhnzcew	PCNXL2	CCDS44335.1	CCDS44335.1	NM_014801.3	NP_055616.3	89.332	7.55212e-14	1-233225912-G-A	snv	father	missense_variant	3971	1324	T/M	aCg/aTg	0.000171	NA	0.0001326	0	3.725e-05	0.053	30.6659	NA	2	deleterious(0.04)	14.95	possibly_damaging	0.75	1-233231501-G-A	snv	mother	missense_variant,splice_region_variant	3946	1316	H/Y	Cat/Tat	1.3e-05	NA	1.572e-05	0	3.706e-05	0.514	33.6686	NA	6.17	deleterious(0.01)	33
compound heterozygous	pvhnz0563bur1	pvhnzbur	PCSK1	CCDS4081.1	CCDS4081.1	NM_000439.4	NP_000430.3	24.8479	0.0896398	5-95728752-C-T	snv	father	missense_variant	2215	739	D/N	Gac/Aac	8e-06	NA	0	0	0	0.068	98.9434	NA	6.03	deleterious_low_confidence(0.01)	35	probably_damaging	0.999	5-95761545-C-T	snv	mother	missense_variant	375	125	M/I	atG/atA	0.000183	0.000161	0.0001733	0.000384	0.0005173	0.074	68.1297	rs146545244	5.93	tolerated(0.42)	22.6
compound heterozygous	pvhrl14201921bte1	pvhrlbte	PDE4DIP	CCDS55627.1	CCDS55627.1	NM_001198834.3	NP_001185763.3	99.9639	NA	1-144856952-C-T	snv	father	missense_variant	6533	2178	R/H	cGc/cAc	0.000444	0.000161	0.0005132	0.000385	0.0005009	0.132	99.3379	rs138789611	3.08	tolerated(0.15)	28.9	benign	0.094	1-144866601-G-A	snv	mother	missense_variant	5641	1881	R/C	Cgt/Tgt	0.000301	0.00029	0.0003871	0.000154	0.0007059	0.06	97.824	NA	2.04	deleterious(0.01)	24.8
compound heterozygous	pvhnd29387lx1	pvhlx	PIDD	CCDS7716.1	CCDS7716.1	NM_145886.3	NP_665893.2	60.2012	1.60116e-09	11-799896-C-A	snv	father	missense_variant	2393	798	R/L	cGt/cTt	8e-06	NA	0	0	0	0.104	51.1847	NA	4.1	deleterious(0)	31	probably_damaging	0.968	11-799981-C-T	snv	mother	missense_variant	2308	770	A/T	Gct/Act	4e-06	NA	0	0	0	0.02	51.1847	NA	-3.84	tolerated(0.56)	1.901
compound heterozygous	pvhnd32901nm1	pvhnm	PIGR	CCDS1474.1	CCDS1474.1	NM_002644.3	NP_002635.2	39.8771	0.650096	1-207105843-C-G	snv	mother	missense_variant	1966	656	V/L	Gtg/Ctg	0.001094	0.00055	0.0011	0.000384	0.0016	0.009	50.9961	rs148554144	-8.4	tolerated(0.15)	7.356	benign	0.014	1-207110964-A-C	snv	father	missense_variant	521	174	V/G	gTg/gGg	0	NA	0	0	0	0.009	0.681824	NA	-4.33	tolerated(0.21)	7.661
compound heterozygous	pvhnz9005cfd1	pvhnzcfd	PIK3C2B	CCDS1446.1	CCDS1446.1	NM_002646.3	NP_002637.3	12.5776	0.976238	1-204413530-G-A	snv	mother	missense_variant	2701	901	R/C	Cgt/Tgt	3.7e-05	9.7e-05	4.422e-05	0	0	0.1	92.37	NA	5.98	deleterious(0)	32	probably_damaging	0.916	1-204438234-CATT-C	indel	father	inframe_deletion	694-696	232	N/-	AAT/-	0.000621	0.000872	0.0006836	0.001517	0.0007005	NA	50.1928	NA	NA	-	11.97
compound heterozygous	pvhnz2809cej1	pvhnzcej	PIP5K1A	CCDS44219.1	CCDS44219.1	NM_001135638.1	NP_001129110.1	32.9739	0.0145863	1-151196869-C-T	snv	mother	missense_variant	143	48	S/F	tCt/tTt	0	3.2e-05	0	0	0	0.056	62.3884	NA	-0.109	deleterious_low_confidence(0.01)	22.7	benign	0.003	1-151209077-C-A	snv	father	stop_gained	983	328	S/*	tCa/tAa	0	NA	0	0	0	0.013	50.9961	NA	4.44	-	37
compound heterozygous	pvhnz1881buv1	pvhnzbuv	PKDREJ	CCDS14073.1	CCDS14073.1	NM_006071.1	NP_006062.1	36.3412	4.71093e-20	22-46655925-T-C	snv	mother	missense_variant	3295	1099	I/V	Att/Gtt	0.000207	0.000129	0.0002474	0.000538	0.0001878	0.152	0.196346	rs73177053	-7.8	tolerated(0.56)	0.001	benign	1e-07	22-46658317-T-TC	indel	father	frameshift_variant	902-903	301	G/GX	gga/ggGa	9.4e-05	6.5e-05	0.0001271	0	0.0001481	NA	0.196346	NA	NA	-	26
compound heterozygous	pvhnd27930mf1	pvhmf	PKHD1L1	CCDS47911.1	CCDS47911.1	NM_177531.4	NP_803875.2	99.9096	9.12623e-65	8-110402711-A-G	snv	father	missense_variant	728	243	N/S	aAt/aGt	0.000121	NA	0.0002391	0	0.0001896	0.465	NA	NA	5.16	tolerated(1)	9.576	benign	0.001	8-110468518-G-A	snv	mother	missense_variant	6902	2301	R/H	cGc/cAc	0.000731	0.000355	0.0007409	8.2e-05	0.0004077	0.003	91.3368	rs190452270	2.17	tolerated(0.53)	17.67
compound heterozygous	pvhnz0082cfp1	pvhnzcfp	PKHD1L1	CCDS47911.1	CCDS47911.1	NM_177531.4	NP_803875.2	99.9096	9.12623e-65	8-110432873-A-G	snv	mother	missense_variant	2651	884	Y/C	tAc/tGc	0.002143	0.001678	0.0022	0.002608	0.0031	0.001	93.4769	rs186716306	2.81	tolerated(0.12)	11.38	benign	0.001	8-110510985-C-T	snv	father	missense_variant	10813	3605	L/F	Ctt/Ttt	0.00033	0.000258	0.0003494	0	7.384e-05	0.038	97.6917	rs76957928	4.85	tolerated(0.12)	16.74
compound heterozygous	pvhnz2810buo1	pvhnzbuo	PKP3	CCDS7695.1	CCDS7695.1	NM_007183.2	NP_009114.1	96.9339	0.19435	11-403745-G-A	snv	father	missense_variant	2051	684	R/Q	cGg/cAg	2.9e-05	NA	3.35e-05	0	0	0.52	81.2819	NA	4.48	deleterious(0.02)	32	probably_damaging	0.994	11-404128-C-T	snv	mother	missense_variant	2263	755	R/W	Cgg/Tgg	0.000128	6.5e-05	0.0001519	7.7e-05	0.0002611	0.193	37.5548	NA	2.79	deleterious(0)	27.3
compound heterozygous	pvhnz3438bvf1	pvhnzbvf	PLB1	CCDS33168.1	CCDS33168.1	NM_153021.4	NP_694566.4	99.0904	1.99315e-56	2-28852019-G-A	snv	father	missense_variant	3785	1262	G/D	gGc/gAc	0.001217	0.000744	0.0016	0.001922	0.000925	0.029	65.8735	rs143794008	-4.11	tolerated(0.64)	5.057	benign	0.022	2-28865829-G-A	snv	mother	missense_variant	4279	1427	G/S	Ggc/Agc	5.6e-05	6.5e-05	0.0001035	0.000154	7.532e-05	0.364	81.2819	NA	4.53	deleterious(0.03)	24.1
compound heterozygous	pvhcw23501bvy1	pvhcwbvy	PLEC	CCDS47936.1	CCDS47936.1	NM_201381.1	NP_958783.1	99.8374	0.0249363	8-144994570-G-A	snv	father	missense_variant	9323	3108	T/M	aCg/aTg	1.3e-05	3.2e-05	3.371e-05	8.1e-05	0	0.06	0.114336	NA	2.47	deleterious(0)	22.9	probably_damaging	0.955	8-144996785-G-A	snv	mother	stop_gained	7216	2406	R/*	Cga/Tga	1.6e-05	NA	0	0	0	0.257	99.7348	NA	1.48	-	40
compound heterozygous	pvhit866Lbpn1	pvhitbpn	PLEKHG2	CCDS33022.2	CCDS33022.2	NM_022835.2	NP_073746.2	98.4579	3.59255e-08	19-39909387-G-A	snv	father	missense_variant	1097	366	S/N	aGc/aAc	4.1e-05	NA	2.482e-05	0	0	0	30.6659	NA	2.12	tolerated_low_confidence(0.07)	17.9	benign	0.001	19-39915896-A-G	snv	mother	missense_variant	4123	1375	R/G	Agg/Ggg	0.000264	0.000226	0.0002614	0.000235	0.001	0.145	75.5238	NA	1.57	deleterious_low_confidence(0.03)	16.39
compound heterozygous	pvhcw23501bvy1	pvhcwbvy	PLEKHG5	CCDS57969.1	CCDS57969.1	NM_001265592.1	NP_001252521.1	89.2537	4.02821e-05	1-6528390-T-C	snv	father	missense_variant	2743	915	M/V	Atg/Gtg	2.6e-05	NA	1.043e-05	0	4.031e-05	0.118	95.4876	NA	-3.71	tolerated(1)	0.001	benign	1e-07	1-6534643-C-T	snv	mother	missense_variant	544	182	V/M	Gtg/Atg	0.001904	0.001781	0.002	0.002691	0.0021	0.072	63.3845	rs141032388	4.55	deleterious(0)	33
compound heterozygous	pvhnd32846lz1	pvhlz	PNKD	CCDS2411.1	CCDS2411.1	NM_015488.4	NP_056303.3	87.2839	1.89916e-08	2-219136272-G-A	snv	mother	stop_gained,splice_region_variant	236	79	W/*	tGg/tAg	4e-06	NA	0	0	3.689e-05	0.862	57.6479	NA	5.25	-	36	-	-	2-219204592-A-G	snv	father	missense_variant	323	108	H/R	cAc/cGc	0.000201	0.000131	0.0002013	0.000308	0.0001889	0.202	92.0546	rs142536637	5.33	deleterious(0)	25.2
compound heterozygous	pvhit976Nbox1	pvhitbox	PPL	CCDS10526.1	CCDS10526.1	NM_002705.4	NP_002696.3	99.1687	1.07537e-25	16-4933690-G-A	snv	mother	missense_variant	4966	1656	R/C	Cgc/Tgc	0.000866	0.000485	0.0008494	0.001	0.0012	0.259	0.205325	rs140094738	5.58	deleterious(0)	33	probably_damaging	0.999	16-4933723-C-T	snv	father	missense_variant	4933	1645	V/I	Gtc/Atc	4.5e-05	9.7e-05	4.947e-05	7.7e-05	0.0001484	0.1	0.205325	rs140989167	3.58	tolerated(0.97)	7.501
compound heterozygous	pvhnd30105lo1	pvhlo	PREX2	CCDS6201.1	CCDS6201.1	NM_024870.2	NP_079146.2	4.89127	1.00807e-10	8-69021768-A-T	snv	mother	missense_variant	3056	1019	D/V	gAc/gTc	4.1e-05	0.000129	2.473e-05	7.7e-05	0.0001866	0.365	8.86131	NA	5.72	deleterious(0)	29.2	probably_damaging	0.984	8-69058477-G-A	snv	father	missense_variant	4121	1374	R/Q	cGg/cAg	1.6e-05	NA	2.507e-05	0	0	0.567	60.6817	NA	5.92	deleterious(0)	35
compound heterozygous	pvhit843Nboq1	pvhitboq	PRKG2	CCDS64005.1	CCDS64005.1	NM_001282485.1	NP_001269414.1	27.3297	0.449903	4-82073183-C-A	snv	mother	missense_variant	1016	339	G/V	gGc/gTc	1.6e-05	NA	1.648e-05	0	7.409e-05	0.394	40.1312	NA	4.04	tolerated(0.08)	24.7	benign	0.213	4-82126173-T-C	snv	father	missense_variant	29	10	H/R	cAt/cGt	0.000392	6.5e-05	0.0003499	0.000308	0.000843	0.302	23.1844	rs139093432	5.1	tolerated(0.47)	8.653
compound heterozygous	pvhnd21224ma1	pvhma	PROSER1	CCDS9368.2	CCDS9368.2	NM_025138.4	NP_079414.3	14.5112	0.736136	13-39597191-G-C	snv	father	missense_variant,splice_region_variant	641	214	P/R	cCa/cGa	4e-06	NA	0	0	0	0.66	75.1101	NA	5.68	deleterious(0)	28.6	probably_damaging	0.999	13-39588557-G-GTGT	indel	mother	inframe_insertion	831-832	277-278	-/T	-/ACA	0.000224	0.000291	0.0002497	8e-05	0.0001844	NA	1.07751	NA	NA	-	12.3
compound heterozygous	pvhnz0079cfo1	pvhnzcfo	PROZ	CCDS9531.1	CCDS9531.1	NM_003891.2	NP_003882.1	66.4779	3.84164e-09	13-113824745-G-A	snv	father	missense_variant	592	198	E/K	Gaa/Aaa	0.000528	0.000452	0.0004644	0.000538	0.0009229	0.141	57.6479	rs143024570	-8.04	tolerated(0.17)	12.41	benign	0.092	13-113825992-A-T	snv	mother	missense_variant	776	259	E/V	gAg/gTg	0.001976	0.00155	0.002	0.002307	0.0025	0.286	91.8828	rs146398692	4.16	deleterious(0)	25.1
compound heterozygous	pvhrl8026601btd1	pvhrlbtd	PRRC2C	CCDS1296.2	CCDS1296.2	NM_015172.3	NP_055987.2	3.63834	1	1-171505241-C-A	snv	father	missense_variant	2111	704	P/Q	cCg/cAg	0.002178	0.002034	0.0038	0.004158	0.003	0.617	65.8735	rs138658625	5.77	tolerated(0.07)	22.7	possibly_damaging	0.846	1-171527237-A-G	snv	mother	missense_variant	5980	1994	N/D	Aac/Gac	0.002256	0.002131	0.0022	0.002307	0.0032	0.015	NA	rs148813704	5.02	deleterious(0.02)	24.5
compound heterozygous	pvhnd40872bff1	pvhbff	PTPN13	CCDS47094.1	CCDS47094.1	NM_080683.2	NP_542414.1	98.3374	5.05693e-10	4-87622503-T-G	snv	father	missense_variant	744	248	D/E	gaT/gaG	0.00065	0.000678	0.0006081	0.000594	0.000856	0.068	98.1102	NA	0.846	tolerated(0.08)	22.2	possibly_damaging	0.676	4-87732221-G-A	snv	mother	missense_variant	7322	2441	R/H	cGc/cAc	0.00052	0.001163	0.0004761	0.00099	0.0007377	0.022	76.5588	rs182154840	5.1	tolerated(0.06)	29.1
compound heterozygous	pvhnz7674cex1	pvhnzcex	PTPN13	CCDS47094.1	CCDS47094.1	NM_080683.2	NP_542414.1	98.3374	5.05693e-10	4-87622607-A-G	snv	father	missense_variant	848	283	E/G	gAa/gGa	4.1e-05	3.2e-05	5.113e-05	0	0.000225	0.127	98.1102	NA	-0.608	tolerated(0.16)	10.51	benign	1e-07	4-87732228-G-T	snv	mother	missense_variant	7329	2443	M/I	atG/atT	0.0008	0.001097	0.0008593	0.000991	0.0012	0.011	76.5588	rs61730643	5.1	deleterious(0)	33
compound heterozygous	pvhcw23501bvy1	pvhcwbvy	PTPN13	CCDS47094.1	CCDS47094.1	NM_080683.2	NP_542414.1	98.3374	5.05693e-10	4-87662871-G-A	snv	mother	missense_variant	2389	797	V/I	Gtc/Atc	0.001271	0.000937	0.0012	0.001562	0.0013	0.004	37.4512	rs28694264	3.69	tolerated(0.41)	14.25	benign	0.057	4-87732221-G-A	snv	father	missense_variant	7322	2441	R/H	cGc/cAc	0.00052	0.001163	0.0004761	0.00099	0.0007377	0.022	76.5588	rs182154840	5.1	tolerated(0.06)	29.1
compound heterozygous	pvhnz9000cfc1	pvhnzcfc	PTPRB	CCDS55846.1	CCDS55846.1	NM_001206972.1	NP_001193901.1	19.0832	0.943503	12-70949062-C-T	snv	father	missense_variant	4097	1366	R/H	cGt/cAt	0.00053	0.000485	0.0006616	0.000501	0.0007121	0.075	84.8442	rs112145681	5.67	deleterious(0.02)	33	probably_damaging	0.995	12-70953369-T-G	snv	mother	missense_variant	3544	1182	I/L	Att/Ctt	0.002603	0.002325	0.0025	0.003519	0.003	0.055	75.4532	rs113791087	5.14	tolerated(0.05)	21.1
compound heterozygous	pvhit1472Nbop1	pvhitbop	PXDNL	CCDS47855.1	CCDS47855.1	NM_144651.4	NP_653252.3	97.6568	1.93677e-27	8-52320642-C-A	snv	mother	missense_variant	3542	1181	R/I	aGa/aTa	0.000271	0.000936	0.0002652	0.000507	0.0004793	0.018	98.7992	NA	3.82	deleterious(0.01)	25.5	possibly_damaging	0.842	8-52321476-G-C	snv	father	missense_variant	2708	903	S/W	tCg/tGg	5.4e-05	0.000194	7.007e-05	0.000244	7.652e-05	0.011	98.7992	NA	2.19	deleterious(0)	24.4
compound heterozygous	pvhnd33563nl1	pvhnl	RAPGEF3	CCDS41775.1	CCDS41775.1	NM_001098531.2	NP_001092001.1	74.6762	2.09741e-15	12-48137442-G-A	snv	father	missense_variant	1696	566	R/W	Cgg/Tgg	6.1e-05	9.7e-05	6.693e-05	0	7.455e-05	0.048	40.7628	NA	4.35	tolerated(0.07)	26.9	possibly_damaging	0.564	12-48141873-C-T	snv	mother	missense_variant	1306	436	A/T	Gct/Act	0.001008	0.000969	0.0019	0.001462	0.0013	0.142	NA	rs141880710	1.33	tolerated(0.28)	8.963
compound heterozygous	pvhnd27930mf1	pvhmf	RDH13	CCDS54320.1	CCDS54320.1	NM_001145971.1	NP_001139443.1	84.6515	5.35334e-12	19-55559799-C-T	snv	mother	missense_variant	556	186	D/N	Gac/Aac	2.8e-05	3.2e-05	2.485e-05	0	3.694e-05	0.312	3.14992	NA	5.29	tolerated(0.07)	29.2	probably_damaging	0.996	19-55570567-T-C	snv	father	missense_variant	142	48	T/A	Aca/Gca	5.2e-05	6.5e-05	0.0001205	0	0	0.126	70.1386	NA	5.09	deleterious(0.01)	25.1
compound heterozygous	pvhit311Kbth1	pvhitbth	RMI1	CCDS6669.1	CCDS6669.1	NM_024945.2	NP_079221.2	50.4909	0.0030971	9-86616992-T-G	snv	father	missense_variant	1091	364	L/W	tTg/tGg	0	NA	0	0	0	0.065	3.58571	NA	1.81	deleterious(0.03)	0.568	possibly_damaging	0.819	9-86617670-G-A	snv	mother	missense_variant	1769	590	C/Y	tGt/tAt	0	NA	0	0	0	0.087	3.58571	NA	5.76	deleterious(0)	24.8
compound heterozygous	pvhnz2809cej1	pvhnzcej	ROBO1	CCDS54611.1	CCDS54611.1	NM_002941.3	NP_002932.1	4.92741	3.04029e-08	3-78655939-C-T	snv	mother	missense_variant	4688	1563	R/H	cGt/cAt	0.000187	9.7e-05	0.000265	0.000158	3.686e-05	0.062	28.4103	rs146832928	5.65	deleterious_low_confidence(0.02)	33	possibly_damaging	0.813	3-78719379-A-T	snv	father	missense_variant	1415	472	F/Y	tTc/tAc	2.2e-05	6.5e-05	1.487e-05	0	0	0.087	12.1429	NA	5.98	deleterious(0.02)	20.9
compound heterozygous	pvhit130Lbou1	pvhitbou	ROR1	CCDS626.1	CCDS626.1	NM_005012.3	NP_005003.2	9.07174	0.906689	1-64516389-G-A	snv	mother	splice_donor_variant	-	-	-	-	0	NA	8.237e-06	0	0	0.984	NA	NA	5.42	-	26.7	-	-	1-64624816-C-T	snv	father	missense_variant	1327	443	P/S	Cca/Tca	2.8e-05	6.5e-05	2.471e-05	7.7e-05	0.0002216	0.063	90.3581	rs150047255	5.77	tolerated(0.23)	15.62
compound heterozygous	pvhnd29339lp1	pvhlp	RYR1	CCDS33011.1	CCDS33011.1	NM_000540.2	NP_000531.2	0.0301187	1.60966e-07	19-38959612-C-T	snv	mother	missense_variant	3388	1130	R/C	Cgc/Tgc	8e-06	NA	8.276e-06	0	0	0.279	15.2078	NA	4.33	tolerated(0.08)	24.6	possibly_damaging	0.59	19-39062761-G-A	snv	father	missense_variant	13849	4617	G/R	Gga/Aga	0.000142	0.000129	0.0001318	7.7e-05	0.0001111	0.576	15.2078	NA	4.71	tolerated(0.09)	23.4
compound heterozygous	pvhnd37696mt1	pvhmt	RYR2	CCDS55691.1	CCDS55691.1	NM_001035.2	NP_001026.2	0.0361424	1	1-237821276-T-C	snv	father	missense_variant	8162	2721	I/T	aTt/aCt	0.000609	0.000519	0.0005743	0.00052	0.0005227	0.066	NA	NA	6.17	tolerated(0.17)	24.6	possibly_damaging	0.871	1-237947553-G-A	snv	mother	missense_variant	12541	4181	G/R	Gga/Aga	5.3e-05	6.5e-05	9.938e-05	0	0	0.678	0.413045	NA	5.54	deleterious(0.01)	25.8
compound heterozygous	pvhbdLR01312cbr1	pvhbdcbr	RYR3	CCDS58351.1	CCDS58351.1	NM_001243996.1	NP_001230925.1	0.379495	1	15-33893671-G-A	snv	mother	missense_variant	1840	614	A/T	Gcc/Acc	0.00044	0.000129	0.0004262	0.000398	0.0007026	0.022	40.7628	NA	4.57	tolerated(0.1)	23	benign	0.003	15-33938628-G-A	snv	father	missense_variant	3842	1281	S/N	aGc/aAc	3.7e-05	NA	4.146e-05	7.8e-05	0.0001116	0.059	12.1429	NA	5.4	deleterious(0.01)	27
compound heterozygous	pvhnd33563nl1	pvhnl	RYR3	CCDS45210.1	CCDS45210.1	NM_001036.3	NP_001027.3	0.379495	1	15-33825575-C-T	snv	father	missense_variant	418	140	R/W	Cgg/Tgg	6e-05	0.000161	0.0001393	0.000244	7.445e-05	0.016	40.1312	NA	4.73	deleterious(0)	35	possibly_damaging	0.761	15-34146650-C-G	snv	mother	missense_variant,splice_region_variant	13860	4620	N/K	aaC/aaG	6e-06	3.2e-05	3.193e-05	0	0	0.624	NA	NA	-4.36	deleterious(0.02)	24.1
compound heterozygous	pvhnd35017nn1	pvhnn	SDCCAG8	CCDS31075.1	CCDS31075.1	NM_006642.3	NP_006633.1	26.1852	1.32893e-07	1-243433520-G-T	snv	mother	missense_variant	181	61	A/S	Gcc/Tcc	0.000183	0.000129	0.000184	0.000384	0.0005189	0.031	8.86131	rs149928402	-11.6	tolerated(0.79)	0.001	benign	0.027	1-243542039-G-C	snv	father	missense_variant	1490	497	R/T	aGa/aCa	4e-06	NA	8.25e-06	0	0	0.016	84.8442	NA	2.4	tolerated(0.31)	13.1
compound heterozygous	pvhnz0061cfi1	pvhnzcfi	SDK2	CCDS45769.1	CCDS45769.1	NM_001144952.1	NP_001138424.1	92.374	0.0290344	17-71375599-C-T	snv	father	missense_variant	4852	1618	V/I	Gtt/Att	0.000138	0.000194	0.0001336	0	0.0003931	0.065	65.8735	NA	4.61	deleterious(0.02)	24.1	benign	0.048	17-71394186-C-G	snv	mother	missense_variant	3342	1114	W/C	tgG/tgC	1.6e-05	NA	3.432e-05	0	0.0001117	0.017	13.4581	NA	4.51	tolerated(0.14)	33
compound heterozygous	pvhnz9453cfg1	pvhnzcfg	SEL1L3	CCDS47037.1	CCDS47037.1	NM_015187.3	NP_056002.2	25.0166	0.62882	4-25823691-C-G	snv	mother	missense_variant	1217	406	R/T	aGg/aCg	0	NA	0	0	0	0.102	86.6976	NA	5.81	tolerated(0.22)	22.7	benign	0.012	4-25834670-T-C	snv	father	missense_variant	1045	349	I/V	Atc/Gtc	0.000683	0.000646	0.0006875	0.000829	0.0011	0.336	96.9273	rs139989095	5.88	tolerated(0.38)	13.95
compound heterozygous	pvhit1472Nbop1	pvhitbop	SEMA3A	CCDS5599.1	CCDS5599.1	NM_006080.2	NP_006071.1	75.4774	0.988433	7-83634817-T-C	snv	mother	missense_variant	1198	400	I/V	Ata/Gta	0.000224	0.000936	0.0003628	0.001153	0.0005204	0.46	96.9926	rs36026860	4.96	tolerated(0.23)	14.57	benign	0.157	7-83823894-C-G	snv	father	missense_variant	9	3	W/C	tgG/tgC	0.000337	0.001325	0.0004534	0.002307	0.0004062	0.14	91.3368	rs78084522	-0.0934	tolerated(0.15)	17.77
compound heterozygous	pvhnz5069cep1	pvhnzcep	SERPINA9	CCDS41983.1	CCDS41983.1	NM_001042518.1	NP_001035983.1	97.5303	1.79475e-09	14-94929482-G-A	snv	mother	missense_variant	956	319	A/V	gCc/gTc	4e-06	3.2e-05	8.28e-06	0	0	0.081	NA	NA	-4.63	tolerated(0.34)	3.286	benign	0.07	14-94936088-G-T	snv	father	stop_gained	144	48	Y/*	taC/taA	9e-06	3.2e-05	1.805e-05	0	3.715e-05	0.038	NA	NA	-0.655	-	27
compound heterozygous	pvhnz7668cev1	pvhnzcev	SGOL2	CCDS42796.1	CCDS42796.1	NM_152524.5	NP_689737.4	97.4038	6.6074e-05	2-201397783-A-G	snv	father	missense_variant	85	29	T/A	Act/Gct	0	NA	0	0	0	0.082	90.7681	NA	0.289	tolerated(1)	0.135	benign	1e-07	2-201438266-A-G	snv	mother	missense_variant	3197	1066	E/G	gAg/gGg	0.004022	0.003397	0.0046	0.003817	0.0038	0.027	99.8815	rs143703632	2.83	deleterious(0.01)	21.5
compound heterozygous	pvhnz1887buw1	pvhnzbuw	SIGLEC12	CCDS12833.1	CCDS12833.1	NM_053003.2	NP_443729.1	97.7652	1.54312e-10	19-51995047-G-C	snv	mother	missense_variant	1636	546	P/A	Cca/Gca	9e-06	NA	0	0	0	0.069	81.2819	NA	-2.77	tolerated(0.54)	0.002	benign	0.024	19-52001535-G-T	snv	father	missense_variant	1142	381	T/K	aCa/aAa	8e-06	NA	0	0	0	0.01	87.6523	NA	-1.74	tolerated(0.85)	0.008
compound heterozygous	pvhcw23201bvx1	pvhcwbvx	SKIV2L	CCDS4731.1	CCDS4731.1	NM_006929.4	NP_008860.4	7.74652	1.11012e-15	6-31931233-C-T	snv	mother	missense_variant	1447	483	R/C	Cgc/Tgc	8e-06	3.2e-05	1.671e-05	0	0	0.086	12.1429	NA	5.3	deleterious(0)	34	possibly_damaging	0.783	6-31928281-C-CA	indel	father	frameshift_variant	427-428	143	Q/QX	cag/cAag	0	NA	0	0	0	NA	75.1101	NA	NA	-	NA
compound heterozygous	pvhnd27930mf1	pvhmf	SLC12A3	CCDS10770.1	CCDS10770.1	NM_000339.2	NP_000330.2	16.6195	5.54411e-18	16-56899307-C-T	snv	mother	missense_variant	160	54	R/C	Cgc/Tgc	2.8e-05	NA	8.241e-06	0	0	0.105	12.3608	NA	4.4	deleterious(0)	27.2	probably_damaging	0.991	16-56928514-G-A	snv	father	missense_variant	2620	874	V/I	Gta/Ata	5.3e-05	6.5e-05	4.988e-05	0	0	0.031	40.7628	NA	3.8	tolerated(1)	11.74
compound heterozygous	pvhcw19601bvr1	pvhcwbvr	SLC22A18AS	CCDS7739.1	CCDS7739.1	NM_007105.2	NP_009036.2	NA	NA	11-2909499-C-T	snv	mother	missense_variant	673	225	A/T	Gcg/Acg	1.6e-05	NA	0	0	0	0.232	NA	NA	-4.85	tolerated_low_confidence(0.07)	0.095	benign	1e-07	11-2920649-C-T	snv	father	missense_variant	283	95	V/M	Gtg/Atg	0	NA	0	0	0	0.041	NA	NA	0.534	deleterious_low_confidence(0)	13.87
compound heterozygous	pvhnz5060cem1	pvhnzcem	SLC28A3	CCDS6670.1	CCDS6670.1	NM_001199633.1	NP_001186562.1	70.7006	1.96487e-17	9-86894235-T-C	snv	mother	missense_variant	1894	632	T/A	Act/Gct	0.000386	0.000259	0.0003872	0.000692	0.0005526	0.011	68.1297	rs138805274	5.03	tolerated(0.08)	9.653	benign	0.007	9-86907597-T-C	snv	father	missense_variant	1009	337	I/V	Ata/Gta	0	NA	0	0	0	0.305	97.8534	NA	3.75	deleterious(0.04)	15.58
compound heterozygous	pvhnz2379buz1	pvhnzbuz	SLC2A11	CCDS13818.1	CCDS13818.1	NM_030807.3	NP_110434.3	92.2836	5.45934e-12	22-24225971-G-A	snv	mother	missense_variant	1018	340	E/K	Gag/Aag	0.004264	0.005041	0.0041	0.003537	0.004	0.087	54.4363	rs79905160	4.17	deleterious(0)	28.4	probably_damaging	0.937	22-24225989-G-A	snv	father	missense_variant	1036	346	V/M	Gtg/Atg	1e-05	NA	2.619e-05	7.7e-05	0	0.062	54.4363	NA	-3.1	tolerated(0.12)	1.095
compound heterozygous	pvhit740Pbot1	pvhitbot	SLC38A10	CCDS42397.1	CCDS42397.1	NM_001037984.1	NP_001033073.1	53.6654	4.09242e-08	17-79219937-T-C	snv	mother	missense_variant	2779	927	K/E	Aag/Gag	0.002942	0.003588	0.0029	0.003695	0.0034	0.003	4.1532	rs147849926	-4.5	tolerated(0.17)	0.008	benign	1e-07	17-79226189-T-C	snv	father	missense_variant	1751	584	D/G	gAt/gGt	0.000481	0.000291	0.0005058	0.000769	0.0006011	0.17	1.21758	rs151017553	2.74	tolerated(0.15)	13.05
compound heterozygous	pvhnd32846lz1	pvhlz	SLC44A5	CCDS667.1	CCDS667.1	NM_152697.4	NP_689910.2	9.48738	0.0342287	1-75677192-C-T	snv	mother	missense_variant	2008	670	V/I	Gtc/Atc	6.5e-05	0.000194	6.615e-05	0.000154	0.000112	0.054	79.4298	rs188915156	5.47	deleterious(0.01)	34	possibly_damaging	0.879	1-75684979-C-T	snv	father	missense_variant	1229	410	G/E	gGg/gAg	0.000834	0.000808	0.0006948	0.000846	0.0012	0.133	40.1312	rs146910557	0.804	tolerated(0.91)	0.123
compound heterozygous	pvhit1472Nbop1	pvhitbop	SLX4	CCDS10506.2	CCDS10506.2	NM_032444.2	NP_115820.2	98.7591	8.9032e-08	16-3634851-T-A	snv	mother	missense_variant	4658	1553	N/I	aAc/aTc	7.3e-05	0.000452	9.889e-05	0.000693	0.0002586	0.01	94.2311	rs150460384	4.9	deleterious(0)	24.9	possibly_damaging	0.534	16-3639963-G-A	snv	father	missense_variant	3676	1226	R/W	Cgg/Tgg	0.000325	0.000777	0.0003812	0.001539	0.0004496	0.007	86.8646	rs142008398	0.238	deleterious(0.01)	24
compound heterozygous	pvhnd36639ne1	pvhne	SPATA6L	CCDS43785.2	CCDS43785.2	NM_001039395.3	NP_001034484.3	93.2293	1.92357e-11	9-4600811-T-C	snv	mother	splice_acceptor_variant	-	-	-	-	NA	NA	NA	NA	0	0.516	NA	NA	2.87	-	9.827	-	-	9-4625443-G-C	snv	father	missense_variant	379	127	R/G	Cgg/Ggg	9.8e-05	0.000258	6.627e-05	0.000423	0.0001109	0.036	95.5882	NA	-2.47	tolerated(0.16)	2.771
compound heterozygous	pvhnd32901nm1	pvhnm	SPG11	CCDS53939.1	CCDS53939.1	NM_001160227.1	NP_001153699.1	3.64436	2.91203e-22	15-44951453-G-A	snv	father	missense_variant	491	164	S/L	tCa/tTa	0.000422	0.000129	0.0003379	0.000308	0.0005919	0.064	18.8181	rs148175530	5.99	deleterious(0.02)	25	benign	0.181	15-44859635-CTCAA-C	indel	mother	frameshift_variant	6398-6401	2133-2134	IE/X	aTTGAg/ag	1.6e-05	NA	3.296e-05	0	0	NA	20.9025	NA	NA	-	36
compound heterozygous	pvhnd24452mu1	pvhmu	SPTBN5	CCDS61599.1	CCDS61599.1	NM_016642.3	NP_057726.4	99.8494	1.0901e-70	15-42158307-G-T	snv	mother	missense_variant	6751	2251	L/M	Ctg/Atg	0.000257	0.000194	0.0002416	0.000412	0.0004595	0.022	NA	NA	4.68	deleterious(0)	24.7	probably_damaging	0.991	15-42169082-G-A	snv	father	missense_variant	3776	1259	T/I	aCc/aTc	8e-06	NA	0	0	0	0.011	81.1909	NA	-3.55	tolerated(0.47)	0.041
compound heterozygous	pvhnz0563bur1	pvhnzbur	STARD9	CCDS53935.1	CCDS53935.1	NM_020759.2	NP_065810.2	NA	NA	15-42979027-A-C	snv	father	missense_variant	5251	1751	K/Q	Aaa/Caa	2.2e-05	3.2e-05	0	0	0	0.013	NA	NA	4.96	deleterious(0.03)	26	possibly_damaging	0.846	15-43010965-A-G	snv	mother	missense_variant	13858	4620	M/V	Atg/Gtg	0.000267	0.00042	0.0001718	0	0.0003271	0.229	NA	NA	0.373	deleterious(0.05)	4.862
compound heterozygous	pvhnz7668cev1	pvhnzcev	STARD9	CCDS53935.1	CCDS53935.1	NM_020759.2	NP_065810.2	NA	NA	15-42985892-C-G	snv	father	missense_variant	12116	4039	P/R	cCg/cGg	0	NA	0	0	0	0.043	NA	NA	-2.36	tolerated(0.7)	22.4	benign	0.385	15-42979527-GGAA-G	indel	mother	inframe_deletion	5752-5754	1918	E/-	GAA/-	2.2e-05	3.2e-05	5.569e-05	0.000143	0.0001225	NA	NA	NA	NA	-	NA
compound heterozygous	pvhnd29899mi1	pvhmi	STX2	CCDS9269.1	CCDS9269.1	NM_001980.3	NP_001971.2	85.6575	0.000386516	12-131276474-C-T	snv	father	missense_variant	835	279	G/R	Gga/Aga	8.7e-05	3.2e-05	8.245e-05	0.000154	7.378e-05	0.271	NA	rs138499533	4.45	deleterious(0.04)	11.36	possibly_damaging	0.861	12-131293183-C-A	snv	mother	missense_variant	347	116	R/I	aGa/aTa	0.000664	0.003196	0.0008676	0.002768	0.0017	0.012	91.3368	rs138039905	1.32	deleterious(0)	28.1
compound heterozygous	pvhbdLR09296cbp1	pvhbdcbp	STXBP2	CCDS62522.1	CCDS62522.1	NM_001272034.1	NP_001258963.1	35.6364	7.76318e-05	19-7710082-G-C	snv	father	splice_acceptor_variant	-	-	-	-	0.000192	0.000162	0.0003258	0.000155	0.0002681	0.566	NA	rs140148806	4.08	-	24	-	-	19-7712322-G-A	snv	mother	missense_variant	1654	552	G/S	Ggt/Agt	0.00023	NA	0.0002376	7.7e-05	0.0002294	0.737	89.7649	rs61736587	5.26	deleterious(0)	29.2
compound heterozygous	pvhit1472Nbop1	pvhitbop	SVEP1	CCDS48004.1	CCDS48004.1	NM_153366.3	NP_699197.3	92.0005	0.589008	9-113168807-C-T	snv	mother	missense_variant	9073	3025	G/R	Gga/Aga	0.00038	0.001485	0.0004461	0.001319	0.0009623	0.581	0.770419	rs73530980	5.76	deleterious(0)	31	probably_damaging	1	9-113341691-T-G	snv	father	missense_variant	133	45	S/R	Agt/Cgt	6e-06	9.8e-05	0	0	0	0.115	NA	NA	-0.254	tolerated_low_confidence(1)	0.005
compound heterozygous	pvhnz1555bue1	pvhnzbue	SVEP1	CCDS48004.1	CCDS48004.1	NM_153366.3	NP_699197.3	92.0005	0.589008	9-113192266-G-A	snv	mother	missense_variant	5549	1850	P/L	cCg/cTg	4e-06	NA	8.351e-06	0	3.762e-05	0.009	92.37	NA	4.96	tolerated(0.24)	25.9	possibly_damaging	0.857	9-113208279-C-T	snv	father	missense_variant	4301	1434	G/D	gGc/gAc	0	NA	0	0	0	0.064	18.8181	NA	4.59	deleterious(0.01)	27.1
compound heterozygous	pvhnd30291mh1	pvhmh	SYNE1	CCDS5235.1	CCDS5235.1	NM_033071.3	NP_149062.1	7.64412	3.75068e-27	6-152651634-G-A	snv	father	missense_variant	13973	4658	A/V	gCg/gTg	4e-06	3.2e-05	0	0	0	0.338	0.173599	NA	5.84	-	26.6	probably_damaging	0.993	6-152660377-G-A	snv	mother	missense_variant,splice_region_variant	12137	4046	T/M	aCg/aTg	0.001069	0.001583	0.0008413	0.000384	0.0002596	0.221	57.6479	rs146567178	3.47	-	18.12
compound heterozygous	pvhrl13917741btc1	pvhrlbtc	SYNE1	CCDS5235.1	CCDS5235.1	NM_033071.3	NP_149062.1	7.64412	3.75068e-27	6-152457824-G-A	snv	mother	missense_variant	25444	8482	R/C	Cgc/Tgc	2.8e-05	NA	4.121e-05	7.7e-05	0	0.242	2.60218	NA	5.03	-	35	possibly_damaging	0.808	6-152655323-G-A	snv	father	missense_variant	12401	4134	S/L	tCg/tTg	0.000228	0.000969	0.0003132	0.001	0.0004449	0.064	94.9854	rs140359400	5.71	-	28.6
compound heterozygous	pvhnd29397ly1	pvhly	TANGO2	CCDS63407.1	CCDS63407.1	NM_001283235.1	NP_001270164.1	72.5258	4.22238e-06	22-20040058-A-G	snv	father	missense_variant	37	13	T/A	Act/Gct	0	3.2e-05	0	0	0	0.006	40.1312	NA	-10.3	tolerated_low_confidence(0.22)	0.172	benign	1e-07	22-20052073-C-G	snv	mother	missense_variant	425	142	T/S	aCt/aGt	4.5e-05	9.7e-05	4.127e-05	7.7e-05	0.0001112	0.408	28.3074	NA	4.64	deleterious(0)	26.8
compound heterozygous	pvhnd29899mi1	pvhmi	TBC1D17	CCDS12785.1	CCDS12785.1	NM_024682.2	NP_078958.2	23.4263	1.12032e-12	19-50385350-C-T	snv	mother	missense_variant	580	194	L/F	Ctc/Ttc	2e-05	6.5e-05	3.295e-05	0	7.422e-05	0.01	40.7628	NA	5	deleterious(0.03)	28.5	probably_damaging	0.942	19-50386136-G-A	snv	father	missense_variant	914	305	R/Q	cGg/cAg	0.0001	0.000194	9.486e-05	0.000308	0.0001868	0.12	94.2952	rs192395449	3.8	tolerated(0.61)	13.81
compound heterozygous	pvhcw8001bvg1	pvhcwbvg	TBC1D19	CCDS3439.1	CCDS3439.1	NM_018317.2	NP_060787.2	18.3242	0.0161012	4-26640421-T-C	snv	father	missense_variant	398	133	L/P	cTt/cCt	0	NA	0	0	0	0.001	59.7107	NA	4.13	tolerated(0.19)	16.37	benign	0.133	4-26641770-C-A	snv	mother	missense_variant	441	147	S/R	agC/agA	0.000225	9.7e-05	0.0002074	0.000154	0.0002973	0.014	87.7906	rs146958745	4.35	deleterious(0.02)	25.1
compound heterozygous	pvhcw12201bvh1	pvhcwbvh	TCF3	CCDS45899.1	CCDS45899.1	NM_001136139.2	NP_001129611.1	86.9887	0.185647	19-1620975-C-T	snv	father	missense_variant	1085	362	G/D	gGc/gAc	0.00116	0.000842	0.0026	0.001167	0.0023	0.07	NA	rs148928381	5.08	deleterious(0.02)	25.2	probably_damaging	1	19-1646413-G-C	snv	mother	missense_variant	86	29	P/R	cCt/cGt	6.2e-05	9.7e-05	0.0001801	0	0	0.411	NA	NA	3.05	deleterious(0)	25.6
compound heterozygous	pvhnz0563bur1	pvhnzbur	TCHH	CCDS41396.1	CCDS41396.1	NM_007113.3	NP_009044.2	80.3446	3.87496e-23	1-152080481-C-G	snv	father	missense_variant	5212	1738	E/Q	Gag/Cag	0	NA	0	0	0	0.039	0.398678	NA	-0.275	tolerated_low_confidence(0.3)	6.297	benign	0.243	1-152081071-C-T	snv	mother	missense_variant	4622	1541	R/H	cGc/cAc	1.2e-05	NA	0	0.001844	0.002	0.002	0.398678	NA	2.57	deleterious_low_confidence(0.02)	22.8
compound heterozygous	pvhnz7671cew1	pvhnzcew	TCHH	CCDS41396.1	CCDS41396.1	NM_007113.3	NP_009044.2	80.3446	3.87496e-23	1-152084437-A-T	snv	father	missense_variant	1256	419	L/Q	cTg/cAg	2.7e-05	0.001053	0.0002055	0	0.007	0.027	0.398678	NA	-6.4	-	0.098	benign	0.276	1-152084840-C-T	snv	mother	missense_variant	853	285	E/K	Gag/Aag	8e-06	NA	0	0	0	0.002	0.398678	NA	2.5	deleterious_low_confidence(0)	15.44
compound heterozygous	pvhnz0061cfi1	pvhnzcfi	TDRD3	CCDS53872.1	CCDS53872.1	NM_001146070.1	NP_001139542.1	35.4617	0.000211829	13-61013875-A-G	snv	father	missense_variant	95	32	N/S	aAt/aGt	0	3.2e-05	0	0	0	0.27	NA	NA	3.43	tolerated(0.67)	11.24	benign	0.007	13-61041391-A-G	snv	mother	missense_variant	373	125	T/A	Act/Gct	8e-06	NA	8.249e-06	0	0	0.701	14.9403	NA	5.56	deleterious(0)	27.1
compound heterozygous	pvhnd33029nd1	pvhnd	TEKT1	CCDS11083.1	CCDS11083.1	NM_053285.1	NP_444515.1	95.2413	0.000108975	17-6704132-A-C	snv	father	missense_variant	983	328	L/R	cTg/cGg	5.3e-05	3.2e-05	4.119e-05	0	0	0.369	40.8681	NA	5.85	deleterious(0)	28	probably_damaging	0.998	17-6733673-G-A	snv	mother	missense_variant	23	8	P/L	cCa/cTa	9e-06	3.2e-05	8.348e-06	0	0	0	20.9025	NA	3.95	deleterious(0.01)	20.1
compound heterozygous	pvhnd33029nd1	pvhnd	TEKT1	CCDS11083.1	CCDS11083.1	NM_053285.1	NP_444515.1	95.2413	0.000108975	17-6733563-C-T	snv	father	missense_variant	133	45	V/M	Gtg/Atg	7.4e-05	3.2e-05	7.444e-05	0	0	0.085	20.9025	NA	3.93	tolerated(0.17)	22.5	benign	0.044	17-6733673-G-A	snv	mother	missense_variant	23	8	P/L	cCa/cTa	9e-06	3.2e-05	8.348e-06	0	0	0	20.9025	NA	3.95	deleterious(0.01)	20.1
compound heterozygous	pvhnd40872bff1	pvhbff	TG	CCDS34944.1	CCDS34944.1	NM_003235.4	NP_003226.4	99.482	2.62956e-29	8-133920568-G-A	snv	father	missense_variant	3985	1329	G/S	Ggc/Agc	0.00022	0.000108	0.0002064	7.7e-05	0.000187	0.622	95.2769	rs192226069	5.47	deleterious(0)	28.7	possibly_damaging	0.739	8-133961162-G-A	snv	mother	missense_variant	5375	1792	R/H	cGt/cAt	0.000187	0.00042	0.0001565	0.000231	0.0003321	0.03	12.3213	rs140063357	-1.85	tolerated(0.22)	2.182
compound heterozygous	pvhnz7677cey1	pvhnzcey	TICRR	CCDS10352.2	CCDS10352.2	NM_152259.3	NP_689472.3	97.1568	9.15261e-12	15-90167377-A-G	snv	mother	missense_variant	3836	1279	E/G	gAa/gGa	0	NA	0	0	0	0.018	97.4529	NA	-0.182	tolerated(0.16)	6.843	benign	0.006	15-90168762-G-A	snv	father	missense_variant	5221	1741	E/K	Gag/Aag	2e-05	NA	4.139e-05	0	3.695e-05	0.074	97.4529	NA	5.51	deleterious(0)	32
compound heterozygous	pvhnd39904bhk1	pvhbhk	TMEM14C	CCDS4514.1	CCDS4514.1	NM_001165258.1	NP_001158730.1	50.9126	0.121419	6-10728905-A-G	snv	father	missense_variant	232	78	M/V	Atg/Gtg	3.2e-05	NA	2.471e-05	0	0	0.412	76.5588	NA	3.88	tolerated(0.43)	9.027	benign	0.309	6-10730867-G-A	snv	mother	missense_variant	307	103	V/I	Gtt/Att	9.4e-05	3.2e-05	4.945e-05	0	0	0.06	33.6686	NA	1.18	tolerated(0.33)	17.83
compound heterozygous	pvhnd32223mj1	pvhmj	TMEM175	CCDS3341.1	CCDS3341.1	NM_032326.2	NP_115702.1	98.5603	0.00043963	4-941935-C-T	snv	father	missense_variant	185	62	P/L	cCa/cTa	0	NA	0	0	0	0.203	59.7107	NA	5.07	deleterious(0.01)	28.9	probably_damaging	0.917	4-952030-G-A	snv	mother	missense_variant	1261	421	A/T	Gcc/Acc	3.3e-05	0.000129	3.408e-05	0	7.937e-05	0.062	99.7755	NA	4.65	deleterious(0.02)	23.6
compound heterozygous	pvhnz6088ces1	pvhnzces	TMEM2	CCDS6638.1	CCDS6638.1	NM_013390.2	NP_037522.1	8.08987	1.28388e-09	9-74305137-C-T	snv	mother	missense_variant	3722	1241	R/Q	cGa/cAa	8e-06	3.2e-05	1.652e-05	7.7e-05	0	0.019	70.4074	NA	-2.32	tolerated(0.6)	8.343	benign	1e-07	9-74365239-C-A	snv	father	missense_variant	51	17	Q/H	caG/caT	0	NA	0	0	0	0.243	6.67756	NA	3.28	tolerated_low_confidence(0.13)	17.21
compound heterozygous	pvhnz6078cer1	pvhnzcer	TNFRSF13B	CCDS11181.1	CCDS11181.1	NM_012452.2	NP_036584.1	91.9884	6.72185e-13	17-16842985-G-C	snv	father	missense_variant	758	253	P/R	cCc/cGc	1.6e-05	NA	0	0	0	0.123	93.942	rs191731200	-1.53	tolerated(0.36)	0.206	benign	0.1	17-16852271-C-T	snv	mother	missense_variant	226	76	G/S	Ggc/Agc	0.000199	9.7e-05	0.0001815	0	3.73e-05	0.381	86.861	NA	4.96	deleterious(0)	28.6
compound heterozygous	pvhnd30940mk1	pvhmk	TNS3	CCDS5506.2	CCDS5506.2	NM_022748.11	NP_073585.8	15.2521	0.999389	7-47343057-G-A	snv	mother	missense_variant	2948	983	P/L	cCa/cTa	0.000378	0.000291	0.0003501	0.000241	0.0002637	0.018	72.5283	NA	4.82	tolerated(0.05)	23.2	benign	0.205	7-47384373-C-G	snv	father	missense_variant	2630	877	S/T	aGt/aCt	0	NA	0	0	0	0.076	88.2653	NA	-0.525	tolerated(0.56)	4.498
compound heterozygous	pvhnd30940mk1	pvhmk	TNS3	CCDS5506.2	CCDS5506.2	NM_022748.11	NP_073585.8	15.2521	0.999389	7-47343057-G-A	snv	mother	missense_variant	2948	983	P/L	cCa/cTa	0.000378	0.000291	0.0003501	0.000241	0.0002637	0.018	72.5283	NA	4.82	tolerated(0.05)	23.2	benign	0.205	7-47408079-C-T	snv	father	missense_variant	2164	722	A/T	Gcc/Acc	4.2e-05	3.2e-05	7.854e-05	0.000241	0	0.005	99.0087	NA	-10.1	tolerated(1)	0.014
compound heterozygous	pvhnz7677cey1	pvhnzcey	TOP2A	CCDS45672.1	CCDS45672.1	NM_001067.3	NP_001058.2	13.3245	0.996224	17-38545890-C-G	snv	father	missense_variant	4477	1493	G/R	Ggg/Cgg	0	NA	0	0	0	0.002	90.1995	NA	3.38	tolerated_low_confidence(0.52)	18.32	benign	0.001	17-38551771-G-T	snv	mother	missense_variant	3741	1247	S/R	agC/agA	1.2e-05	3.2e-05	1.789e-05	0	3.724e-05	0.018	46.816	NA	2.1	tolerated(0.33)	17.23
compound heterozygous	pvhnd21188ls1	pvhls	TOPAZ1	CCDS46809.1	CCDS46809.1	NM_001145030.1	NP_001138502.1	NA	NA	3-44284371-G-A	snv	mother	missense_variant	373	125	A/T	Gcc/Acc	8e-06	NA	0	0	0	0.031	NA	NA	4.51	deleterious(0.03)	24.7	benign	0.117	3-44285446-A-G	snv	father	missense_variant	1448	483	Q/R	cAg/cGg	0.002245	0.002874	0.0037	0.002847	0.0031	0.004	NA	rs17076541	-3.29	tolerated(0.88)	0.001
compound heterozygous	pvhnz9445cff1	pvhnzcff	TPGS1	CCDS42454.1	CCDS42454.1	NM_033513.2	NP_277048.2	NA	0.00346749	19-507765-C-T	snv	father	missense_variant	259	87	P/S	Ccc/Tcc	0.000679	0.00068	0.0024	0	0.001	0.104	NA	NA	4.3	tolerated(0.2)	24.5	possibly_damaging	0.654	19-519341-G-T	snv	mother	missense_variant	791	264	R/L	cGg/cTg	0.002857	0.002266	0	NA	0.003	0.01	NA	NA	2.49	tolerated(0.13)	22.1
compound heterozygous	pvhnd36916mc1	pvhmc	TPTE	CCDS33512.1	CCDS33512.1	NM_199259.2	NP_954868.1	99.8735	5.11404e-31	21-10942967-T-C	snv	father	missense_variant	566	189	H/R	cAt/cGt	2.4e-05	0.00159	0.0006768	0.000384	0.0005721	0.242	99.6791	rs148306452	0.789	tolerated(0.97)	0.002	benign	0.018	21-10944788-C-T	snv	mother	splice_acceptor_variant	-	-	-	-	8e-06	6.5e-05	2.478e-05	0	0.0001111	0.532	NA	NA	2.31	-	11.91
compound heterozygous	pvhnd36916mc1	pvhmc	TPTE	CCDS13560.2	CCDS13560.2	NM_199261.2	NP_954870.2	99.8735	5.11404e-31	21-10942967-T-C	snv	father	missense_variant	620	207	H/R	cAt/cGt	2.4e-05	0.00159	0.0006768	0.000384	0.0005721	0.242	99.6791	rs148306452	0.789	tolerated(0.74)	0.002	benign	0.037	21-10944720-C-T	snv	mother	missense_variant	514	172	V/I	Gtt/Att	4e-06	0.000129	4.946e-05	0	3.731e-05	0.006	23.1658	NA	-3.47	tolerated(0.48)	0.015
compound heterozygous	pvhnd25061mw1	pvhmw	TRERF1	CCDS4867.1	CCDS4867.1	NM_033502.2	NP_277037.1	44.0154	0.999596	6-42236379-C-T	snv	father	missense_variant	950	317	R/Q	cGg/cAg	0.000211	0.000162	0.0003709	0.000231	0.0001508	0.506	10.0699	rs139041282	5.79	deleterious_low_confidence(0.02)	23	benign	0.048	6-42236424-G-A	snv	mother	missense_variant	905	302	P/L	cCg/cTg	0.000614	0.000809	0.0005284	0.000846	0.0002286	0.024	10.0699	rs148715141	-0.967	tolerated_low_confidence(0.23)	0.032
compound heterozygous	pvhnd37696mt1	pvhmt	TRIM47	CCDS32737.1	CCDS32737.1	NM_033452.2	NP_258411.2	43.2745	0.321925	17-73870965-C-T	snv	mother	missense_variant	1516	506	E/K	Gag/Aag	0.00089	0.000971	0.0008757	0.000769	0.0008884	0.454	1.22118	rs146859906	4.18	tolerated(0.1)	22.7	possibly_damaging	0.777	17-73872450-G-A	snv	father	missense_variant	895	299	R/C	Cgc/Tgc	1.6e-05	NA	1.742e-05	7.7e-05	3.872e-05	0.006	34.2774	NA	3.86	deleterious(0.05)	29.8
compound heterozygous	pvhnd30105lo1	pvhlo	TTC3	CCDS13651.1	CCDS13651.1	NM_001001894.1	NP_001001894.1	1.46377	5.39423e-20	21-38497010-G-A	snv	mother	missense_variant	1201	401	E/K	Gaa/Aaa	0.000102	0.000323	9.908e-05	0.000231	3.701e-05	0.017	20.5756	rs151026583	1.28	tolerated(0.6)	5.661	benign	0.001	21-38498384-C-T	snv	father	missense_variant	1238	413	A/V	gCg/gTg	7e-05	0.000102	3.347e-05	7.7e-05	3.703e-05	0.122	40.1312	rs146104263	-8.98	tolerated(0.78)	0.007
compound heterozygous	pvhcw24401bwb1	pvhcwbwb	TTN	CCDS54424.1	CCDS54424.1	NM_133378.4	NP_596869.4	99.5	1.21111e-32	2-179417999-A-C	snv	father	missense_variant	81924	27308	D/E	gaT/gaG	1.6e-05	3.2e-05	1.657e-05	0	0	0.094	0.224481	NA	-2.51	-	8.275	benign	1e-07	2-179535838-G-A	snv	mother	stop_gained	31384	10462	R/*	Cga/Tga	0	NA	0	0	0	0.083	90.1995	NA	4.07	-	59
compound heterozygous	pvhnd36508mp1	pvhmp	TTN	CCDS54424.1	CCDS54424.1	NM_133378.4	NP_596869.4	99.5	1.21111e-32	2-179570048-C-A	snv	father	missense_variant	25725	8575	E/D	gaG/gaT	9e-06	3.2e-05	0	0	3.862e-05	0.051	20.5756	NA	0.119	-	21.1	benign	0.415	2-179444368-T-TGTG	indel	mother	protein_altering_variant	59851-59852	19951	Y/SH	tat/tCACat	4e-06	NA	8.293e-06	0	0	NA	11.0756	NA	NA	-	19.7
compound heterozygous	pvhcw24501bwc1	pvhcwbwc	TTN	CCDS54421.1	CCDS54421.1	NM_003319.4	NP_003310.4	99.5	1.21111e-32	2-179440435-C-T	snv	father	missense_variant	43229	14410	R/H	cGt/cAt	3.3e-05	3.2e-05	1.659e-05	8.1e-05	0.0001906	0.023	0.009578	NA	4.8	-	23.4	probably_damaging	0.998	2-179466875-C-T	snv	mother	missense_variant,splice_region_variant	27928	9310	E/K	Gaa/Aaa	0	NA	0	0	0	0.008	22.7456	NA	2.77	-	18.04
compound heterozygous	pvhcw6301bwg1	pvhcwbwg	TTN	CCDS54424.1	CCDS54424.1	NM_133378.4	NP_596869.4	99.5	1.21111e-32	2-179396051-T-A	snv	mother	missense_variant	97587	32529	E/D	gaA/gaT	4e-06	NA	8.282e-06	0	0	0.016	0.070038	NA	-1.05	-	12.72	benign	0.169	2-179629385-T-G	snv	father	missense_variant	9857	3286	K/T	aAa/aCa	4e-06	NA	0	0	3.766e-05	0.079	81.2819	NA	5.69	-	22.1
compound heterozygous	pvhcw23101bvw1	pvhcwbvw	TTN	CCDS54424.1	CCDS54424.1	NM_133378.4	NP_596869.4	99.5	1.21111e-32	2-179397346-G-C	snv	mother	missense_variant	96292	32098	P/A	Ccc/Gcc	3.3e-05	NA	5.804e-05	0	7.42e-05	0.111	0.070038	NA	5.95	-	15.66	benign	0.368	2-179629358-G-A	snv	father	missense_variant	9884	3295	T/M	aCg/aTg	0.00026	NA	0.0002555	0	7.525e-05	0.022	81.2819	rs191708454	4.82	-	22
compound heterozygous	pvhrl10486081bta1	pvhrlbta	TTN	CCDS54424.1	CCDS54424.1	NM_133378.4	NP_596869.4	99.5	1.21111e-32	2-179398591-T-C	snv	mother	missense_variant	95047	31683	M/V	Atg/Gtg	0.000817	0.001067	0.0007128	0.000917	0.0008872	0.413	0.070038	rs56173891	4.44	-	7.532	benign	0.041	2-179412829-C-T	snv	father	missense_variant	85820	28607	R/H	cGt/cAt	0.000468	0.000226	0.0005052	0.000743	0.0001495	0.053	78.4911	rs72648251	-0.96	-	20.3
compound heterozygous	pvhnd39214nu1	pvhnu	TTN	CCDS54424.1	CCDS54424.1	NM_133378.4	NP_596869.4	99.5	1.21111e-32	2-179419211-T-G	snv	father	missense_variant	81159	27053	E/D	gaA/gaC	8e-06	NA	8.776e-06	0	0	0.012	40.898	NA	3.35	-	17.31	benign	0.018	2-179474141-G-A	snv	mother	missense_variant	44192	14731	P/L	cCc/cTc	7.4e-05	3.2e-05	7.521e-05	8.2e-05	0.0001133	0.023	40.898	NA	4.97	-	6.022
compound heterozygous	pvhnz2791buf1	pvhnzbuf	TTN	CCDS54424.1	CCDS54424.1	NM_133378.4	NP_596869.4	99.5	1.21111e-32	2-179468783-G-T	snv	father	missense_variant	46927	15643	P/T	Cct/Act	7.3e-05	9.7e-05	5.8e-05	0	7.587e-05	0.034	6.04482	NA	-2.93	-	0.328	benign	1e-07	2-179478597-C-A	snv	mother	missense_variant	41709	13903	W/C	tgG/tgT	0.000364	0.00068	0.0003918	0.00057	0.0007195	0.096	63.579	NA	6.07	-	23.5
compound heterozygous	pvhnd27823mx1	pvhmx	TTN	CCDS54424.1	CCDS54424.1	NM_133378.4	NP_596869.4	99.5	1.21111e-32	2-179563606-C-A	snv	father	missense_variant	26986	8996	V/F	Gtt/Ttt	0.000807	0.001792	0.000883	0.001394	0.0016	0.075	NA	rs111671438	3.68	-	19.87	benign	0.127	2-179629385-T-G	snv	mother	missense_variant	9857	3286	K/T	aAa/aCa	4e-06	NA	0	0	3.766e-05	0.079	81.2819	NA	5.69	-	22.1
compound heterozygous	pvhnd36508mp1	pvhmp	TTN	CCDS54424.1	CCDS54424.1	NM_133378.4	NP_596869.4	99.5	1.21111e-32	2-179397858-A-G	snv	mother	missense_variant	95780	31927	L/P	cTg/cCg	1.6e-05	NA	2.485e-05	8.3e-05	0	0.066	0.070038	NA	5.94	-	22.2	probably_damaging	0.998	2-179570048-C-A	snv	father	missense_variant	25725	8575	E/D	gaG/gaT	9e-06	3.2e-05	0	0	3.862e-05	0.051	20.5756	NA	0.119	-	21.1
compound heterozygous	pvhrl13235031bsy1	pvhrlbsy	TTN	CCDS54423.1	CCDS54423.1	NM_133432.3	NP_597676.3	99.5	1.21111e-32	2-179441724-C-T	snv	mother	missense_variant	42518	14173	R/Q	cGg/cAg	8.2e-05	3.2e-05	4.974e-05	8.3e-05	0.0001166	0.729	34.3216	NA	5.72	-	23.9	probably_damaging	0.998	2-179478952-C-T	snv	father	missense_variant	22352	7451	R/Q	cGa/cAa	0.000139	6.5e-05	0.000134	0.000161	0.0001947	0.006	2.14963	NA	0.0221	-	22
compound heterozygous	pvhnd40611bfi1	pvhbfi	TTN	CCDS54424.1	CCDS54424.1	NM_133378.4	NP_596869.4	99.5	1.21111e-32	2-179510666-C-G	snv	mother	missense_variant	32685	10895	E/D	gaG/gaC	0	NA	0	0	0	0.074	40.1312	NA	0.0536	-	19.06	benign	1e-07	2-179595454-T-C	snv	father	missense_variant	14074	4692	I/V	Att/Gtt	9e-05	0.000162	8.363e-05	0.000337	0.000329	0.32	40.8681	rs72648945	5.86	-	9.175
compound heterozygous	pvhnd30793mz1	pvhmz	TTN	CCDS54424.1	CCDS54424.1	NM_133378.4	NP_596869.4	99.5	1.21111e-32	2-179536740-C-T	snv	father	missense_variant	31282	10428	E/K	Gaa/Aaa	7.9e-05	NA	0.0001079	0	3.787e-05	0.53	25.1868	NA	5.53	-	23.2	benign	0.138	2-179582913-C-T	snv	mother	missense_variant	21088	7030	E/K	Gaa/Aaa	0.002327	0.002262	0.002	0.002642	0.002	0.366	95.8324	rs72648981	6.16	-	22.7
compound heterozygous	pvhnd36508mp1	pvhmp	TTN	CCDS54424.1	CCDS54424.1	NM_133378.4	NP_596869.4	99.5	1.21111e-32	2-179565900-G-C	snv	mother	missense_variant	26897	8966	P/R	cCc/cGc	3.3e-05	NA	4.969e-05	8.4e-05	0	0.016	50.1844	NA	4.01	-	13.91	benign	0.332	2-179570048-C-A	snv	father	missense_variant	25725	8575	E/D	gaG/gaT	9e-06	3.2e-05	0	0	3.862e-05	0.051	20.5756	NA	0.119	-	21.1
compound heterozygous	pvhnd36508mp1	pvhmp	TTN	CCDS54424.1	CCDS54424.1	NM_133378.4	NP_596869.4	99.5	1.21111e-32	2-179570048-C-A	snv	father	missense_variant	25725	8575	E/D	gaG/gaT	9e-06	3.2e-05	0	0	3.862e-05	0.051	20.5756	NA	0.119	-	21.1	benign	0.415	2-179594107-G-C	snv	mother	missense_variant	15044	5015	T/S	aCc/aGc	0.003145	0.001908	0.003	0.003376	0.0054	0.175	92.6125	rs72648949	3.03	-	9.716
compound heterozygous	pvhnd38153ajw1	pvhajw	TTN	CCDS54424.1	CCDS54424.1	NM_133378.4	NP_596869.4	99.5	1.21111e-32	2-179575871-G-C	snv	mother	missense_variant	24360	8120	D/E	gaC/gaG	4e-06	9.7e-05	8.296e-06	0	3.749e-05	0.108	89.8062	NA	-4.37	-	11.51	benign	0.015	2-179599653-G-A	snv	father	missense_variant	11266	3756	R/C	Cgc/Tgc	0.0001	0.000194	0.000134	0.000251	0.000618	0.198	95.2769	NA	5.88	-	23.4
compound heterozygous	pvhit1029Pboz1	pvhitboz	TTN	CCDS54424.1	CCDS54424.1	NM_133378.4	NP_596869.4	99.5	1.21111e-32	2-179578857-G-A	snv	father	missense_variant	22796	7599	T/M	aCg/aTg	0.000407	0.000194	0.0003499	0.000591	0.0004832	0.179	40.8681	rs72648990	5.86	-	22.9	benign	0.003	2-179581866-T-C	snv	mother	missense_variant	21863	7288	N/S	aAc/aGc	1.2e-05	NA	1.668e-05	8.2e-05	0	0.687	98.5519	NA	5.42	-	9.21
compound heterozygous	pvhnd39654ajz1	pvhajz	TTN	CCDS33337.1	CCDS33337.1	NM_133379.4	NP_596870.2	99.5	1.21111e-32	2-179612800-A-G	snv	father	missense_variant	14327	4776	L/S	tTa/tCa	0.001522	0.000162	0.0016	NA	0.0007888	0.136	NA	rs142132973	-0.358	deleterious_low_confidence(0.04)	5.33	benign	0.011	2-179644761-T-A	snv	mother	missense_variant	3695	1232	D/V	gAt/gTt	9.8e-05	NA	0.0001238	0	3.784e-05	0.382	76.9078	NA	5.88	tolerated(0.06)	20.7
compound heterozygous	pvhnd27823mx1	pvhmx	TTN	CCDS33337.1	CCDS33337.1	NM_133379.4	NP_596870.2	99.5	1.21111e-32	2-179613179-G-A	snv	father	missense_variant	13948	4650	P/S	Cct/Tct	0.001937	0.002655	0.002	0.00323	0.003	0.03	NA	rs149748934	-4.24	tolerated_low_confidence(0.75)	3.791	benign	1e-07	2-179629385-T-G	snv	mother	missense_variant	9857	3286	K/T	aAa/aCa	4e-06	NA	0	0	3.766e-05	0.079	81.2819	NA	5.69	deleterious(0)	22.1
compound heterozygous	pvhcw24401bwb1	pvhcwbwb	TTN	CCDS59435.1	CCDS59435.1	NM_001267550.1	NP_001254479.1	99.5	1.21111e-32	2-179535838-G-A	snv	mother	stop_gained	35287	11763	R/*	Cga/Tga	0	NA	0	0	0	0.083	90.1995	NA	4.07	-	59	-	-	2-179544983-C-G	snv	father	missense_variant,splice_region_variant	33416	11139	R/T	aGa/aCa	0.001566	0.001196	0.0015	0.00234	0.0019	0.307	91.8798	rs72650040	1.55	-	12.97
compound heterozygous	pvhnd36584lj1	pvhlj	TTN	CCDS54423.1	CCDS54423.1	NM_133432.3	NP_597676.3	99.5	1.21111e-32	2-179448570-C-T	snv	father	missense_variant	38519	12840	R/H	cGt/cAt	1.3e-05	NA	1.17e-05	0	0	0.042	63.6221	NA	5.02	-	24.3	probably_damaging	0.95	2-179645962-C-G	snv	mother	missense_variant	3271	1091	G/R	Ggt/Cgt	0.002167	0.003067	0.0021	0.002999	0.0026	0.08	81.1909	rs72647870	5.91	-	23.3
compound heterozygous	pvhnz5072ceq1	pvhnzceq	TTN	CCDS59435.1	CCDS59435.1	NM_001267550.1	NP_001254479.1	99.5	1.21111e-32	2-179512183-C-T	snv	mother	missense_variant	40066	13356	V/M	Gtg/Atg	0	NA	0	NA	0	0.299	NA	NA	5.18	-	22.8	-	-	2-179639725-G-A	snv	father	missense_variant	6713	2238	T/M	aCg/aTg	0.000171	9.7e-05	0.0001816	0	0.0001121	0.112	12.3213	NA	2.43	-	9.09
compound heterozygous	pvhcw24501bwc1	pvhcwbwc	TTN	CCDS54421.1	CCDS54421.1	NM_003319.4	NP_003310.4	99.5	1.21111e-32	2-179417867-T-G	snv	mother	missense_variant	62565	20855	E/D	gaA/gaC	7.7e-05	NA	9.979e-05	0	0.0003396	0.022	0.224481	NA	-0.076	-	8.06	possibly_damaging	0.874	2-179440435-C-T	snv	father	missense_variant	43229	14410	R/H	cGt/cAt	3.3e-05	3.2e-05	1.659e-05	8.1e-05	0.0001906	0.023	0.009578	NA	4.8	-	23.4
compound heterozygous	pvhnd29387lx1	pvhlx	TTN	CCDS54424.1	CCDS54424.1	NM_133378.4	NP_596869.4	99.5	1.21111e-32	2-179586724-G-A	snv	mother	missense_variant	18934	6312	R/C	Cgt/Tgt	9.4e-05	6.5e-05	0.0001243	0	0	0.403	34.2774	NA	6.16	-	22.8	possibly_damaging	0.865	2-179664628-TC-T	indel	father	frameshift_variant	592	198	E/X	Gaa/aa	0	NA	0	0	0	NA	25.1868	NA	NA	-	35
compound heterozygous	pvhcw18801bvp1	pvhcwbvp	UBE3D	CCDS34491.1	CCDS34491.1	NM_198920.1	NP_944602.1	56.4123	9.57947e-08	6-83754169-G-T	snv	mother	missense_variant	575	192	S/Y	tCt/tAt	0.001743	0.000646	0.0019	0.001307	0.0029	0.003	31.1717	rs142920762	2.75	tolerated(0.06)	23.2	benign	0.202	6-83775382-T-C	snv	father	missense_variant	56	19	Q/R	cAg/cGg	0.000217	0.000129	0.0001979	7.7e-05	0.000267	0.089	40.1312	rs146610333	1.35	tolerated(0.05)	12.88
compound heterozygous	pvhnz0064cfj1	pvhnzcfj	UGT2A1	CCDS58901.1	CCDS58901.1	NM_001252275.1	NP_001239204.1	93.663	2.73195e-11	4-70460361-C-T	snv	mother	missense_variant	1138	380	E/K	Gaa/Aaa	0.002135	0.001776	0.0022	0.002153	0.0027	0.036	96.0671	rs148464836	4.53	deleterious(0)	34	probably_damaging	0.999	4-70460940-G-T	snv	father	missense_variant	1024	342	P/T	Cca/Aca	0.000257	0.000129	0.0002804	0.000461	0.000399	0.063	88.9669	rs142656113	5.23	deleterious(0.01)	24.8
compound heterozygous	pvhnz2812cek1	pvhnzcek	UGT2B15	CCDS3524.1	CCDS3524.1	NM_001076.3	NP_001067.2	95.1148	1.92099e-10	4-69512895-A-T	snv	mother	missense_variant	1520	507	F/Y	tTt/tAt	0.00011	0.000161	0.0001483	0.000308	0.0001476	0.011	98.1611	rs139372148	1.7	tolerated(0.13)	8.139	possibly_damaging	0.58	4-69533786-T-G	snv	father	missense_variant	845	282	H/P	cAc/cCc	0.001309	0.001583	0.0011	0.000846	0.0007041	0.003	98.7471	rs147882612	2.44	deleterious(0)	25.3
compound heterozygous	pvhnd36916mc1	pvhmc	UHRF1BP1L	CCDS31882.1	CCDS31882.1	NM_015054.1	NP_055869.1	69.7006	0.989378	12-100452029-C-T	snv	father	missense_variant	3026	1009	S/N	aGt/aAt	0.000143	0.000582	0.0001658	0.000385	0.0002605	0.041	96.2952	rs144356766	-1.24	tolerated(0.51)	0.016	benign	0.001	12-100453079-C-T	snv	mother	missense_variant	1976	659	R/K	aGa/aAa	0.000626	0.000291	0.0006374	0.000154	0.0005168	0.074	96.2952	NA	5.56	deleterious(0.02)	24.2
compound heterozygous	pvhnz0562bud1	pvhnzbud	UMODL1	CCDS56215.1	CCDS56215.1	NM_001199527.1	NP_001186456.1	99.7711	2.27451e-24	21-43529776-G-A	snv	mother	missense_variant	1408	470	A/T	Gcc/Acc	0.000309	0.001132	0.0003818	0.001462	0.0005586	0.005	94.2952	NA	-0.689	tolerated(0.82)	17.04	benign	0.18	21-43531418-G-A	snv	father	missense_variant	1870	624	A/T	Gcg/Acg	3.8e-05	0.000132	2.906e-05	0	4.378e-05	0.195	99.7725	NA	-3.55	tolerated(0.68)	0.036
compound heterozygous	pvhnz3425bvb1	pvhnzbvb	UNC13C	CCDS45264.1	CCDS45264.1	NM_001080534.1	NP_001074003.1	30.0464	3.68783e-07	15-54847694-T-A	snv	father	missense_variant	5942	1981	V/D	gTc/gAc	4e-06	NA	8.726e-06	0	0	0.008	22.7456	NA	3.4	deleterious_low_confidence(0)	28.1	possibly_damaging	0.583	15-54919253-T-C	snv	mother	missense_variant	6587	2196	V/A	gTg/gCg	0.002618	0.001486	0.0025	0.002839	0.0034	0.122	5.00024	rs146433220	5.72	deleterious_low_confidence(0)	25.9
compound heterozygous	pvhcw24401bwb1	pvhcwbwb	UNC80	CCDS46504.1	CCDS46504.1	NM_032504.1	NP_115893.1	NA	0.139839	2-210683840-C-T	snv	father	missense_variant	1817	606	P/L	cCg/cTg	2.6e-05	NA	0	0	3.7e-05	0.059	NA	NA	5.81	deleterious_low_confidence(0)	34	probably_damaging	0.998	2-210761100-C-T	snv	mother	missense_variant	4346	1449	A/V	gCg/gTg	6.6e-05	NA	0.0002295	0	7.402e-05	0.092	NA	NA	4.13	tolerated(0.25)	16.47
compound heterozygous	pvhnd33135lm1	pvhlm	USH2A	CCDS31025.1	CCDS31025.1	NM_206933.2	NP_996816.2	99.7892	3.681e-43	1-215848910-G-A	snv	father	missense_variant	12343	4115	R/C	Cgt/Tgt	0.000318	0.00042	0.0003145	0.000769	0.0002292	0.004	98.3245	rs111033275	4.33	deleterious(0.01)	24.2	benign	0.031	1-216251685-A-T	snv	mother	missense_variant	5318	1773	I/K	aTa/aAa	2.4e-05	6.5e-05	2.481e-05	7.7e-05	3.808e-05	0.081	8.98642	NA	5.58	deleterious(0)	25.4
compound heterozygous	pvhnd39654ajz1	pvhajz	USH2A	CCDS31025.1	CCDS31025.1	NM_206933.2	NP_996816.2	99.7892	3.681e-43	1-215916535-T-C	snv	mother	missense_variant	11532	3844	I/M	atA/atG	5.3e-05	NA	7.414e-05	0	0	0.015	97.8025	NA	1.17	deleterious(0.02)	22.8	possibly_damaging	0.642	1-216243545-C-G	snv	father	missense_variant	5947	1983	V/L	Gta/Cta	0	NA	0	0	0	0.003	98.9339	NA	2.3	tolerated(0.27)	11.79
compound heterozygous	pvhcw19601bvr1	pvhcwbvr	USH2A	CCDS31025.1	CCDS31025.1	NM_206933.2	NP_996816.2	99.7892	3.681e-43	1-216172376-A-C	snv	father	missense_variant	6510	2170	S/R	agT/agG	0.000869	NA	0.0009829	0	0.0001515	0.006	98.1383	NA	2.23	deleterious(0)	21.9	benign	0.026	1-216405368-C-T	snv	mother	missense_variant	2920	974	D/N	Gat/Aat	0.000301	6.5e-05	0.0003711	0	0	0.06	68.1297	NA	4.79	tolerated(0.19)	23.1
compound heterozygous	pvhnd38031ajv1	pvhajv	VPS13C	CCDS58367.1	CCDS58367.1	NM_018080.3	NP_060550.2	0.75899	1.85523e-37	15-62256990-G-T	snv	mother	missense_variant	2993	998	T/N	aCc/aAc	8e-06	3.2e-05	2.482e-05	0	0	0.003	47.5439	NA	2.84	tolerated(1)	0.13	benign	0.001	15-62277084-A-T	snv	father	missense_variant	1564	522	S/T	Tct/Act	0.000228	0.000226	0.0002647	0.000615	0.0004829	0.073	81.1909	rs141515062	5.78	tolerated(1)	8.512
compound heterozygous	pvhnz1668bum1	pvhnzbum	VPS13D	CCDS30589.1	CCDS30589.1	NM_018156.2	NP_060626.2	0.0843323	0.999992	1-12405454-A-G	snv	father	missense_variant	8834	2945	H/R	cAt/cGt	0	NA	0	0	0	0.377	27.8692	NA	5.48	deleterious(0)	23.1	probably_damaging	0.914	1-12520436-C-T	snv	mother	missense_variant	12572	4191	T/I	aCa/aTa	0.000945	0.000776	0.0009075	0.001538	0.001	0.059	68.1297	rs143861538	6.07	deleterious(0.03)	26.3
compound heterozygous	pvhnz3428bvc1	pvhnzbvc	WDR81	CCDS54062.1	CCDS54062.1	NM_001163809.1	NP_001157281.1	NA	1.26011e-05	17-1628572-G-A	snv	mother	missense_variant	319	107	V/M	Gtg/Atg	0.000114	3.2e-05	6.932e-05	0	7.94e-05	0.352	NA	NA	4.94	deleterious(0.01)	26.4	possibly_damaging	0.642	17-1630630-G-A	snv	father	missense_variant	2377	793	D/N	Gat/Aat	0	NA	0	0	3.86e-05	0.257	NA	NA	0.649	tolerated(0.3)	0.483
compound heterozygous	pvhit1472Nbop1	pvhitbop	ZBBX	CCDS56296.1	CCDS56296.1	NM_001199201.1	NP_001186130.1	95.6569	4.3316e-11	3-167035326-G-T	snv	father	missense_variant	1043	348	T/N	aCc/aAc	3.3e-05	9.7e-05	4.154e-05	0.000168	0.0001121	0.095	96.3939	rs201267457	3.52	deleterious(0.04)	5.603	benign	0.027	3-167040008-C-T	snv	mother	missense_variant	880	294	E/K	Gaa/Aaa	8e-05	0.000421	9.309e-05	0.000514	0.0001125	0.274	63.3845	rs201293949	5.86	deleterious(0)	33
compound heterozygous	pvhnz2810buo1	pvhnzbuo	ZFHX3	CCDS10908.1	CCDS10908.1	NM_006885.3	NP_008816.3	0.259021	1	16-72991724-G-A	snv	father	missense_variant	2321	774	A/V	gCg/gTg	0.000148	9.7e-05	0.0001258	0.000157	0.0001592	0.435	2.65187	NA	5.77	tolerated(0.42)	14.65	benign	0.003	16-72992414-G-A	snv	mother	missense_variant	1631	544	S/L	tCg/tTg	0.000585	0.000356	0.0007166	0.000385	0.0005526	0.226	2.65187	rs62620235	4.94	deleterious_low_confidence(0.03)	17.97
compound heterozygous	pvhnz6078cer1	pvhnzcer	ZFR2	CCDS45921.1	CCDS45921.1	NM_015174.1	NP_055989.1	NA	5.37164e-09	19-3811340-G-C	snv	mother	missense_variant	2267	756	A/G	gCa/gGa	6.7e-05	NA	0.0001072	0	0	0.016	73.628	NA	3.85	deleterious(0.02)	16.22	benign	0.266	19-3825245-G-A	snv	father	missense_variant	1196	399	S/L	tCg/tTg	0.000244	NA	0.0005985	0	3.949e-05	0.077	NA	rs183160786	0.455	tolerated(0.48)	2.519
compound heterozygous	pvhnz0070cfl1	pvhnzcfl	ZFYVE26	CCDS9788.1	CCDS9788.1	NM_015346.3	NP_056161.2	9.69821	1.03845e-11	14-68272227-G-A	snv	father	missense_variant	1126	376	H/Y	Cac/Tac	4.9e-05	9.7e-05	4.943e-05	0	7.368e-05	0.017	81.1909	NA	5.14	tolerated(0.16)	24	benign	0.02	14-68275984-C-T	snv	mother	missense_variant	296	99	R/Q	cGg/cAg	1.6e-05	3.2e-05	2.482e-05	0	0	0.55	36.8652	NA	4.99	tolerated(0.29)	27.7
compound heterozygous	pvhnd25620lv1	pvhlv	ZNF208	CCDS54240.1	CCDS54240.1	NM_007153.3	NP_009084.2	79.7181	5.00161e-20	19-22156110-T-C	snv	father	missense_variant	1726	576	T/A	Act/Gct	0.001546	0.0013	0.0016	0.002625	0.0019	0.116	99.7917	rs139171819	2.91	deleterious(0.03)	12.97	benign	0.046	19-22157397-G-A	snv	mother	missense_variant	439	147	R/C	Cgt/Tgt	0.000138	0.000226	0.0001409	0	0.000187	0.045	99.7917	NA	-2.88	tolerated(0.48)	4.113
compound heterozygous	pvhnz8696cfb1	pvhnzcfb	ZNF212	CCDS5896.1	CCDS5896.1	NM_012256.3	NP_036388.2	68.2188	1.8861e-06	7-148947878-A-G	snv	mother	missense_variant	521	174	Y/C	tAt/tGt	0.000118	0.000226	0.0001153	0	0.0001105	0.192	68.1297	rs139002271	2.96	deleterious(0)	25.8	possibly_damaging	0.654	7-148949817-G-A	snv	father	missense_variant	562	188	G/R	Gga/Aga	0.001865	0.001775	0.0018	0.002153	0.0024	0.23	92.37	rs141430858	4.89	tolerated(0.18)	24.7
compound heterozygous	pvhnz8696cfb1	pvhnzcfb	ZNF212	CCDS5896.1	CCDS5896.1	NM_012256.3	NP_036388.2	68.2188	1.8861e-06	7-148949817-G-A	snv	father	missense_variant	562	188	G/R	Gga/Aga	0.001865	0.001775	0.0018	0.002153	0.0024	0.23	92.37	rs141430858	4.89	tolerated(0.18)	24.7	benign	0.216	7-148950994-C-T	snv	mother	missense_variant	976	326	R/C	Cgc/Tgc	0.000199	0.000226	0.0002232	7.7e-05	0.0001871	0.005	75.54	NA	3.19	tolerated(0.07)	21.9
compound heterozygous	pvhnd36639ne1	pvhne	ZNF225	CCDS46100.1	CCDS46100.1	NM_013362.2	NP_037494.2	95.8015	3.36669e-08	19-44635024-T-C	snv	father	missense_variant	257	86	M/T	aTg/aCg	5.3e-05	0.000323	5.967e-05	0.000389	3.693e-05	0.042	99.4265	NA	-0.183	tolerated(0.11)	0.002	benign	0.105	19-44635660-G-A	snv	mother	missense_variant	893	298	R/H	cGt/cAt	9.3e-05	0.000484	0.0001158	0.000462	0.0001845	0.057	99.4265	rs35389038	2.52	tolerated(0.13)	13.63
compound heterozygous	pvhnd36916mc1	pvhmc	ZNF334	CCDS33480.1	CCDS33480.1	NM_018102.4	NP_060572.3	74.7907	4.08829e-08	20-45130515-T-C	snv	mother	missense_variant	1463	488	H/R	cAt/cGt	4e-06	NA	8.239e-06	0	0	0.081	18.8887	NA	-0.573	deleterious(0.05)	10.03	benign	1e-07	20-45130647-G-A	snv	father	missense_variant	1331	444	T/M	aCg/aTg	0.000163	0.000613	0.0001813	0.000461	0.0002595	0.028	18.8887	rs140103734	1.26	tolerated(0.21)	23.1
compound heterozygous	pvhbdLR09181ccb1	pvhbdccb	ZNF646	CCDS10702.1	CCDS10702.1	NM_014699.3	NP_055514.3	92.2595	0.00556536	16-31089465-C-T	snv	mother	missense_variant	1820	607	T/I	aCa/aTa	0.001447	0.001195	0.0016	0.001462	0.0027	0.023	0.316668	rs141631516	3.14	deleterious(0.01)	14.08	possibly_damaging	0.595	16-31091090-G-A	snv	father	missense_variant	3445	1149	V/I	Gtc/Atc	2.8e-05	3.2e-05	2.505e-05	0.000154	7.634e-05	0.026	0.316668	NA	-0.597	tolerated(0.45)	3.352
compound heterozygous	pvhnz9445cff1	pvhnzcff	ZNF729	CCDS59368.1	CCDS59368.1	NM_001242680.1	NP_001229609.1	96.8677	3.73172e-10	19-22498665-G-T	snv	mother	missense_variant	2446	816	V/L	Gta/Tta	0.001175	0.001198	0.0009613	NA	0.0005748	0.045	99.8252	NA	-1.52	tolerated(0.14)	0.284	benign	0.015	19-22499914-T-C	snv	father	missense_variant	3695	1232	L/P	cTa/cCa	0.0004	0.00049	0.000438	NA	0.000439	0.115	99.8252	NA	1.06	tolerated(0.29)	2.671
[truncated: 2 more columns]
