# Supplementary material for: De novo and inherited private variants in MAP1B in periventricular nodular heterotopia
Source: PLoS Genet. 2018 May 8;14(5):e1007281. doi: 10.1371/journal.pgen.1007281 (PMC5965900; doi:10.1371/journal.pgen.1007281)
Supplement: S6 Table — (XLSX) [file pgen.1007281.s012.xlsx]

## Sheet: Sheet1
Gene	Miller	Kang
LRIG3	1	1
MBNL1	1	1
ARID4B	1	1
SV2A	1	1
NLGN1	1	1
ADAM17	1	1
KIFC3	1	1
ARHGAP35	1	1
KIFAP3	1	1
DCX	1	1
FUBP3	1	1
PI4KA	1	1
MCM8	1	1
EDEM3	1	1
SSU72	1	0
EP400	1	0
DDX23	1	0
ZNF23	1	0
TRO	1	0
CHD5	1	0
IMPDH2	1	0
ARNTL	1	0
MFSD12	1	0
CDK13	1	0
MORF4L1	1	0
PRPF6	1	0
MED14	1	0
ZNF711	1	0
HNRNPA0	1	0
RABL2A	1	0
ARHGAP6	1	0
PLCB4	1	0
DHX38	1	0
CRYZL1	1	0
ATP1A1	1	0
TDP1	1	0
HNRNPUL1	1	0
LRRK2	1	0
MEX3B	1	0
SLC2A1	1	0
NOL10	0	1
WDR35	0	1
GPR98	0	1
DLL1	0	1
PTPRJ	0	1
XRRA1	0	1
PLXNC1	0	1
SLC15A4	0	1
SHKBP1	0	1
CALM3	0	1
ARHGAP35	0	1
