# Supplementary material for: De novo and inherited private variants in MAP1B in periventricular nodular heterotopia
Source: PLoS Genet. 2018 May 8;14(5):e1007281. doi: 10.1371/journal.pgen.1007281 (PMC5965900; doi:10.1371/journal.pgen.1007281)
Supplement: S8 Table — (XLSX) [file pgen.1007281.s014.xlsx]

## Sheet: Sheet1
sample id (Epi4K)	sample id (EPGP)	gender	cohort	sequencing site	DNA from lymphoblastoid cell line	exome capture kit	fraction of the CCDS regions that was part of the callable realestate for the individual
pvhnd25620lv1	EPGP01811	M	United States - EPGP	IGM	no - primary DNA	SureSelect Human All Exon - 65MB	0.918191
pvhnd23488mr1	EPGP01793	F	United States - EPGP	IGM	yes	SeqCap EZ Exome v3	0.926014
pvhnd40611bfi1	EPGP016209	F	United States - EPGP	IGM	no - primary DNA	SeqCap EZ Exome v3	0.94681
pvhnd40872bff1	EPGP016193	M	United States - EPGP	IGM	no - primary DNA	SeqCap EZ Exome v3	0.947757
pvhnd40500bij1	EPGP016166	M	United States - EPGP	IGM	no - primary DNA	SeqCap EZ Exome v3	0.951938
pvhnd40120aka1	EPGP016087	M	United States - EPGP	IGM	no - primary DNA	SeqCap EZ Exome v3	0.935453
pvhnd39654ajz1	EPGP015960	F	United States - EPGP	IGM	no - primary DNA	SeqCap EZ Exome v3	0.934155
pvhnd39793ajy1	EPGP015950	M	United States - EPGP	IGM	no - primary DNA	SeqCap EZ Exome v3	0.93876
pvhnd39315ajx1	EPGP015883	M	United States - EPGP	IGM	no - primary DNA	SeqCap EZ Exome v3	0.938288
pvhnd39904bhk1	EPGP015746	F	United States - EPGP	IGM	no - primary DNA	SeqCap EZ Exome v3	0.949779
pvhnd39215bem1	EPGP015740	F	United States - EPGP	IGM	no - primary DNA	SeqCap EZ Exome v3	0.953384
pvhnd39214nu1	EPGP015612	F	United States - EPGP	IGM	no - primary DNA	SeqCap EZ Exome v3	0.940056
pvhnd38153ajw1	EPGP015592	M	United States - EPGP	IGM	no - primary DNA	SeqCap EZ Exome v3	0.93593
pvhnd37807nj1	EPGP015440	F	United States - EPGP	IGM	no - primary DNA	SeqCap EZ Exome v3	0.933157
pvhnd21601lu1	EPGP01539	M	United States - EPGP	IGM	yes	SeqCap EZ Exome v3	0.909102
pvhnd38031ajv1	EPGP015369	F	United States - EPGP	IGM	no - primary DNA	SeqCap EZ Exome v3	0.934188
pvhnd38414aju1	EPGP015355	M	United States - EPGP	IGM	no - primary DNA	SeqCap EZ Exome v3	0.938873
pvhnd37696mt1	EPGP015325	M	United States - EPGP	IGM	no - primary DNA	SeqCap EZ Exome v3	0.909746
pvhnd37121lk1	EPGP015188	M	United States - EPGP	IGM	no - primary DNA	SeqCap EZ Exome v3	0.931239
pvhnd36916mc1	EPGP015056	F	United States - EPGP	IGM	no - primary DNA	SeqCap EZ Exome v3	0.934008
pvhnd36584lj1	EPGP015022	F	United States - EPGP	IGM	no - primary DNA	SureSelect Human All Exon - 65MB	0.917366
pvhnd36639ne1	EPGP015017	M	United States - EPGP	IGM	no - primary DNA	SureSelect Human All Exon - 65MB	0.83889
pvhnd40400bcu1	EPGP014922	F	United States - EPGP	IGM	no - primary DNA	SeqCap EZ Exome v3	0.945945
pvhnd36508mp1	EPGP014910	F	United States - EPGP	IGM	no - primary DNA	SureSelect Human All Exon - 65MB	0.886613
pvhnd35979nr1	EPGP014869	F	United States - EPGP	IGM	no - primary DNA	SureSelect Human All Exon - 65MB	0.826757
pvhnd34952lt1	EPGP014744	F	United States - EPGP	IGM	no - primary DNA	SeqCap EZ Exome v3	0.933512
pvhnd34586ms1	EPGP014613	F	United States - EPGP	IGM	no - primary DNA	SeqCap EZ Exome v3	0.927514
pvhnd21188ls1	EPGP01447	M	United States - EPGP	IGM	no - primary DNA	SureSelect Human All Exon - 65MB	0.900179
pvhnd34167ln1	EPGP014469	F	United States - EPGP	IGM	no - primary DNA	SureSelect Human All Exon - 65MB	0.862037
pvhnd36018mg1	EPGP014448	F	United States - EPGP	IGM	no - primary DNA	SureSelect Human All Exon - 65MB	0.882344
pvhnd35017nn1	EPGP014370	M	United States - EPGP	IGM	no - primary DNA	SureSelect Human All Exon - 65MB	0.85565
pvhnd33563nl1	EPGP014206	M	United States - EPGP	IGM	yes	SeqCap EZ Exome v3	0.928698
pvhnd21009mb1	EPGP01398	M	United States - EPGP	IGM	no - primary DNA	SureSelect Human All Exon - 65MB	0.87884
pvhnd21224ma1	EPGP01384	M	United States - EPGP	IGM	no - primary DNA	SureSelect Human All Exon - 65MB	0.897149
pvhnd32846lz1	EPGP013827	F	United States - EPGP	IGM	no - primary DNA	SureSelect Human All Exon - 65MB	0.924102
pvhnd32919lr1	EPGP013803	F	United States - EPGP	IGM	no - primary DNA	SureSelect Human All Exon - 65MB	0.882806
pvhnd32165nk1	EPGP013667	M	United States - EPGP	IGM	yes	SeqCap EZ Exome v3	0.940145
pvhnd33029nd1	EPGP013629	M	United States - EPGP	IGM	no - primary DNA	SureSelect Human All Exon - 65MB	0.854328
pvhnd32672mo1	EPGP013563	F	United States - EPGP	IGM	no - primary DNA	SureSelect Human All Exon - 65MB	0.909063
pvhnd32901nm1	EPGP013543	M	United States - EPGP	IGM	no - primary DNA	SureSelect Human All Exon - 65MB	0.881451
pvhnd33135lm1	EPGP013418	M	United States - EPGP	IGM	no - primary DNA	SureSelect Human All Exon - 65MB	0.889276
pvhnd32214mn1	EPGP013411	F	United States - EPGP	IGM	no - primary DNA	SureSelect Human All Exon - 65MB	0.897766
pvhnd32130ml1	EPGP013285	M	United States - EPGP	IGM	no - primary DNA	SeqCap EZ Exome v3	0.933965
pvhnd31517lq1	EPGP013146	F	United States - EPGP	IGM	no - primary DNA	SureSelect Human All Exon - 65MB	0.89047
pvhnd30940mk1	EPGP013135	M	United States - EPGP	IGM	no - primary DNA	SureSelect Human All Exon - 65MB	0.910376
pvhnd32223mj1	EPGP012897	F	United States - EPGP	IGM	no - primary DNA	SureSelect Human All Exon - 65MB	0.913023
pvhnd29899mi1	EPGP012794	M	United States - EPGP	IGM	no - primary DNA	SeqCap EZ Exome v3	0.936803
pvhnd29906nt1	EPGP012766	M	United States - EPGP	IGM	no - primary DNA	SureSelect Human All Exon - 65MB	0.831633
pvhnd31554nc1	EPGP012749	F	United States - EPGP	IGM	no - primary DNA	SureSelect Human All Exon - 65MB	0.841075
pvhnd31124nb1	EPGP012746	F	United States - EPGP	IGM	yes	SeqCap EZ Exome v3	0.938073
pvhnd29779na1	EPGP012723	F	United States - EPGP	IGM	no - primary DNA	SureSelect Human All Exon - 65MB	0.895926
pvhnd30793mz1	EPGP012645	F	United States - EPGP	IGM	no - primary DNA	SureSelect Human All Exon - 65MB	0.892689
pvhnd29397ly1	EPGP012621	F	United States - EPGP	IGM	no - primary DNA	SureSelect Human All Exon - 65MB	0.906475
pvhnd29159my1	EPGP012488	M	United States - EPGP	IGM	no - primary DNA	SureSelect Human All Exon - 65MB	0.913589
pvhnd32760np1	EPGP012430	F	United States - EPGP	IGM	no - primary DNA	SeqCap EZ Exome v3	0.9274
pvhnd30291mh1	EPGP012428	M	United States - EPGP	IGM	no - primary DNA	SureSelect Human All Exon - 65MB	0.885141
pvhnd29387lx1	EPGP012413	F	United States - EPGP	IGM	no - primary DNA	SureSelect Human All Exon - 65MB	0.897731
pvhnd28991no1	EPGP012396	M	United States - EPGP	IGM	no - primary DNA	SureSelect Human All Exon - 65MB	0.841959
pvhnd29281lw1	EPGP012379	F	United States - EPGP	IGM	no - primary DNA	SureSelect Human All Exon - 65MB	0.889592
pvhnd31853nh1	EPGP012308	M	United States - EPGP	IGM	yes	SeqCap EZ Exome v3	0.927067
pvhnd29339lp1	EPGP012173	F	United States - EPGP	IGM	no - primary DNA	SureSelect Human All Exon - 65MB	0.903534
pvhnd27930mf1	EPGP012125	F	United States - EPGP	IGM	no - primary DNA	SureSelect Human All Exon - 65MB	0.882664
pvhnd27823mx1	EPGP011900	F	United States - EPGP	IGM	no - primary DNA	SureSelect Human All Exon - 65MB	0.898667
pvhnd26332me1	EPGP011839	F	United States - EPGP	IGM	no - primary DNA	SureSelect Human All Exon - 65MB	0.851891
pvhnd30105lo1	EPGP011540	F	United States - EPGP	IGM	no - primary DNA	SureSelect Human All Exon - 65MB	0.913037
pvhnd25061mw1	EPGP011489	F	United States - EPGP	IGM	no - primary DNA	SureSelect Human All Exon - 65MB	0.879995
pvhnd25621ns1	EPGP011371	F	United States - EPGP	IGM	no - primary DNA	SureSelect Human All Exon - 65MB	0.867693
pvhnd25074mv1	EPGP011221	F	United States - EPGP	IGM	no - primary DNA	SureSelect Human All Exon - 65MB	0.88628
pvhnd24452mu1	EPGP011071	F	United States - EPGP	IGM	no - primary DNA	SureSelect Human All Exon - 65MB	0.903302
pvhnd24189ll1	EPGP011065	M	United States - EPGP	IGM	no - primary DNA	SureSelect Human All Exon - 65MB	0.918033
pvhit004Kbpe1		M	Italy	Italy	no - primary DNA	SureSelect Human All Exon V5	0.671874
pvhit283Nbpf1		M	Italy	Italy	no - primary DNA	SureSelect Human All Exon V5	0.729012
pvhit866Lbpn1		M	Italy	Italy	no - primary DNA	SureSelect Human All Exon V5	0.892647
pvhit1144Lbpm1		F	Italy	Italy	no - primary DNA	SureSelect Human All Exon V5	0.895439
pvhit751Pboy1		F	Italy	IGM	no - primary DNA	SeqCap EZ Exome v3	0.931881
pvhit148Hbpd1		M	Italy	IGM	no - primary DNA	SeqCap EZ Exome v3	0.939626
pvhit843Nboq1		M	Italy	IGM	no - primary DNA	SeqCap EZ Exome v3	0.947331
pvhit845Pbpc1		F	Italy	IGM	no - primary DNA	SeqCap EZ Exome v3	0.947653
pvhit256Jbpb1		F	Italy	IGM	no - primary DNA	SeqCap EZ Exome v3	0.949585
pvhit130Lbou1		M	Italy	IGM	no - primary DNA	SeqCap EZ Exome v3	0.950728
pvhit1238Pbti1		M	Italy	IGM	no - primary DNA	SeqCap EZ Exome v3	0.950904
pvhit1472Nbop1		F	Italy	IGM	no - primary DNA	SeqCap EZ Exome v3	0.951513
pvhit976Nbox1		M	Italy	IGM	no - primary DNA	SeqCap EZ Exome v3	0.952326
pvhit711Pbov1		F	Italy	IGM	no - primary DNA	SeqCap EZ Exome v3	0.952613
pvhit740Pbot1		F	Italy	IGM	no - primary DNA	SeqCap EZ Exome v3	0.953772
pvhit714Pbow1		F	Italy	IGM	no - primary DNA	SeqCap EZ Exome v3	0.954408
pvhit737Pbos1		M	Italy	IGM	no - primary DNA	SeqCap EZ Exome v3	0.955766
pvhit1029Pboz1		F	Italy	IGM	no - primary DNA	SeqCap EZ Exome v3	0.9561
pvhit733Pbor1		M	Italy	IGM	no - primary DNA	SeqCap EZ Exome v3	0.956293
pvhit1202Pbtf1		M	Italy	IGM	no - primary DNA	SeqCap EZ Exome v3	0.957019
pvhit311Kbth1		M	Italy	IGM	no - primary DNA	SeqCap EZ Exome v3	0.957398
pvhit1189Pbtg1		F	Italy	IGM	no - primary DNA	SeqCap EZ Exome v3	0.958585
pvhrl12135021bsz1		M	Melbourne	IGM	no - primary DNA	SeqCap EZ Exome v3	0.940512
pvhrl14201921bte1		M	Melbourne	IGM	no - primary DNA	SeqCap EZ Exome v3	0.948458
pvhrl14606341bsv1		M	Melbourne	IGM	no - primary DNA	SeqCap EZ Exome v3	0.949045
pvhrl13917741btc1		F	Melbourne	IGM	no - primary DNA	SeqCap EZ Exome v3	0.949177
pvhrl13873071bsw1		M	Melbourne	IGM	no - primary DNA	SeqCap EZ Exome v3	0.950635
pvhrl8026601btd1		M	Melbourne	IGM	no - primary DNA	SeqCap EZ Exome v3	0.950968
pvhrl13235031bsy1		F	Melbourne	IGM	no - primary DNA	SeqCap EZ Exome v3	0.953945
pvhrl10486081bta1		F	Melbourne	IGM	no - primary DNA	SeqCap EZ Exome v3	0.955552
pvhrl14081701btb1		M	Melbourne	IGM	no - primary DNA	SeqCap EZ Exome v3	0.956296
pvhrl14188791bsx1		F	Melbourne	IGM	no - primary DNA	SeqCap EZ Exome v3	0.956394
pvhnz2506bup1		M	New Zealand	University of Otago	no - primary DNA	SureSelect Human All Exon - 50MB	0.698249
pvhnz1485bui1		M	New Zealand	University of Otago	no - primary DNA	SureSelect Human All Exon - 50MB	0.737172
pvhnz1492buk1		F	New Zealand	University of Otago	no - primary DNA	SureSelect Human All Exon - 50MB	0.737863
pvhnz7738bun1		M	New Zealand	University of Otago	no - primary DNA	SureSelect Human All Exon - 50MB	0.774845
pvhnz1552buc1		F	New Zealand	University of Otago	no - primary DNA	SureSelect Human All Exon - 50MB	0.798221
pvhnz1427buh1		M	New Zealand	University of Otago	no - primary DNA	SureSelect Human All Exon - 50MB	0.829086
pvhnz1668bum1		F	New Zealand	University of Otago	no - primary DNA	SureSelect Human All Exon - 50MB	0.832176
pvhnz1555bue1		F	New Zealand	University of Otago	no - primary DNA	SureSelect Human All Exon - 50MB	0.834516
pvhnz7733buq1		M	New Zealand	University of Otago	no - primary DNA	SureSelect Human All Exon - 50MB	0.835031
pvhnz1890bux1		F	New Zealand	University of Otago	no - primary DNA	SureSelect Human All Exon V4 + UTR	0.888823
pvhnz9984bub1		F	New Zealand	University of Otago	no - primary DNA	SureSelect Human All Exon V4 + UTR	0.897655
pvhnz0563bur1		M	New Zealand	University of Otago	no - primary DNA	SureSelect Human All Exon V4 + UTR	0.911135
pvhnz2803bug1		F	New Zealand	University of Otago	no - primary DNA	SureSelect Human All Exon V4 + UTR	0.911746
pvhnz2810buo1		M	New Zealand	University of Otago	no - primary DNA	SureSelect Human All Exon V4 + UTR	0.911824
pvhnz6088ces1		F	New Zealand	University of Otago	no - primary DNA	SureSelect Human All Exon V5 + UTR	0.914241
pvhnz3434bve1		M	New Zealand	University of Otago	no - primary DNA	SureSelect Human All Exon V5 + UTR	0.924716
pvhnz1887buw1		F	New Zealand	University of Otago	no - primary DNA	SureSelect Human All Exon V4 + UTR	0.925111
pvhnz0559buj1		M	New Zealand	University of Otago	no - primary DNA	SureSelect Human All Exon V4 + UTR	0.92703
pvhnz1881buv1		F	New Zealand	University of Otago	no - primary DNA	SureSelect Human All Exon V4 + UTR	0.92707
pvhnz2809cej1		F	New Zealand	University of Otago	no - primary DNA	SureSelect Human All Exon V5 + UTR	0.928199
pvhnz7671cew1		M	New Zealand	University of Otago	no - primary DNA	SureSelect Human All Exon V5 + UTR	0.928496
pvhnz2374bus1		F	New Zealand	University of Otago	no - primary DNA	SureSelect Human All Exon V4 + UTR	0.929061
pvhnz1899buy1		F	New Zealand	University of Otago	no - primary DNA	SureSelect Human All Exon V4 + UTR	0.929199
pvhnz1896buu1		F	New Zealand	University of Otago	no - primary DNA	SureSelect Human All Exon V4 + UTR	0.92968
pvhnz0562bud1		F	New Zealand	University of Otago	no - primary DNA	SureSelect Human All Exon V4 + UTR	0.9305
pvhnz7674cex1		M	New Zealand	University of Otago	no - primary DNA	SureSelect Human All Exon V5 + UTR	0.932004
pvhnz7665ceu1		M	New Zealand	University of Otago	no - primary DNA	SureSelect Human All Exon V5 + UTR	0.933239
pvhnz0058cfh1		F	New Zealand	University of Otago	no - primary DNA	SureSelect Human All Exon V5 + UTR	0.9333
pvhnz7668cev1		F	New Zealand	University of Otago	no - primary DNA	SureSelect Human All Exon V5 + UTR	0.933678
pvhnz7677cey1		F	New Zealand	University of Otago	no - primary DNA	SureSelect Human All Exon V5 + UTR	0.933793
pvhnz1878but1		F	New Zealand	University of Otago	no - primary DNA	SureSelect Human All Exon V4 + UTR	0.93407
pvhnz5066ceo1		M	New Zealand	University of Otago	no - primary DNA	SureSelect Human All Exon V5 + UTR	0.936764
pvhnz0073cfm1		F	New Zealand	University of Otago	no - primary DNA	SureSelect Human All Exon V5 + UTR	0.93694
pvhnz0070cfl1		M	New Zealand	University of Otago	no - primary DNA	SureSelect Human All Exon V5 + UTR	0.937228
pvhnz5072ceq1		F	New Zealand	University of Otago	no - primary DNA	SureSelect Human All Exon V5 + UTR	0.93765
pvhnz7658cet1		F	New Zealand	University of Otago	no - primary DNA	SureSelect Human All Exon V5 + UTR	0.937937
pvhnz5069cep1		M	New Zealand	University of Otago	no - primary DNA	SureSelect Human All Exon V5 + UTR	0.938231
pvhnz6078cer1		F	New Zealand	University of Otago	no - primary DNA	SureSelect Human All Exon V5 + UTR	0.938233
pvhnz3431bvd1		M	New Zealand	University of Otago	no - primary DNA	SureSelect Human All Exon V5 + UTR	0.938278
pvhnz2379buz1		F	New Zealand	University of Otago	no - primary DNA	SureSelect Human All Exon V4 + UTR	0.938478
pvhnz0076cfn1		F	New Zealand	University of Otago	no - primary DNA	SureSelect Human All Exon V5 + UTR	0.939517
pvhnz0067cfk1		F	New Zealand	University of Otago	no - primary DNA	SureSelect Human All Exon V5 + UTR	0.93975
pvhnz5060cem1		M	New Zealand	University of Otago	no - primary DNA	SureSelect Human All Exon V5 + UTR	0.939932
pvhnz2793ceg1		M	New Zealand	University of Otago	no - primary DNA	SureSelect Human All Exon V5 + UTR	0.94042
pvhnz3438bvf1		F	New Zealand	University of Otago	no - primary DNA	SureSelect Human All Exon V5 + UTR	0.940682
pvhnz2382bva1		F	New Zealand	University of Otago	no - primary DNA	SureSelect Human All Exon V4 + UTR	0.942623
pvhnz2791buf1		F	New Zealand	University of Otago	no - primary DNA	SureSelect Human All Exon V4 + UTR	0.942962
pvhnz0064cfj1		M	New Zealand	University of Otago	no - primary DNA	SureSelect Human All Exon V5 + UTR	0.943011
pvhnz2812cek1		F	New Zealand	University of Otago	no - primary DNA	SureSelect Human All Exon V5 + UTR	0.943213
pvhnz0061cfi1		M	New Zealand	University of Otago	no - primary DNA	SureSelect Human All Exon V5 + UTR	0.944284
pvhnz3428bvc1		F	New Zealand	University of Otago	no - primary DNA	SureSelect Human All Exon V5 + UTR	0.944627
pvhnz0085cfq1		F	New Zealand	University of Otago	no - primary DNA	SureSelect Human All Exon V5 + UTR	0.945399
pvhnz9442cfe1		M	New Zealand	University of Otago	no - primary DNA	SureSelect Human All Exon V5 + UTR	0.946931
pvhnz8692cfa1		F	New Zealand	University of Otago	no - primary DNA	SureSelect Human All Exon V5 + UTR	0.946987
pvhnz9453cfg1		M	New Zealand	University of Otago	no - primary DNA	SureSelect Human All Exon V5 + UTR	0.947403
pvhnz3425bvb1		M	New Zealand	University of Otago	no - primary DNA	SureSelect Human All Exon V5 + UTR	0.947597
pvhnz9445cff1		F	New Zealand	University of Otago	no - primary DNA	SureSelect Human All Exon V5 + UTR	0.94787
pvhnz2815cel1		F	New Zealand	University of Otago	no - primary DNA	SureSelect Human All Exon V5 + UTR	0.949919
pvhnz0082cfp1		M	New Zealand	University of Otago	no - primary DNA	SureSelect Human All Exon V5 + UTR	0.950575
pvhnz9005cfd1		F	New Zealand	University of Otago	no - primary DNA	SureSelect Human All Exon V5 + UTR	0.95132
pvhnz8689cez1		M	New Zealand	University of Otago	no - primary DNA	SureSelect Human All Exon V5 + UTR	0.951749
pvhnz0079cfo1		M	New Zealand	University of Otago	no - primary DNA	SureSelect Human All Exon V5 + UTR	0.951904
pvhnz8696cfb1		F	New Zealand	University of Otago	no - primary DNA	SureSelect Human All Exon V5 + UTR	0.953163
pvhnz9000cfc1		F	New Zealand	University of Otago	no - primary DNA	SureSelect Human All Exon V5 + UTR	0.953605
pvhbdLR13032cbq1		F	United States - Seattle	IGM	no - primary DNA	SeqCap EZ Exome v3	0.923417
pvhbdLR06137cbw1		F	United States - Seattle	IGM	no - primary DNA	SeqCap EZ Exome v3	0.929916
pvhbdLR04038cbu1		M	United States - Seattle	IGM	no - primary DNA	SeqCap EZ Exome v3	0.93184
pvhbdLR04036cbt1		F	United States - Seattle	IGM	no - primary DNA	SeqCap EZ Exome v3	0.934354
pvhbdLR09055cca1		M	United States - Seattle	IGM	no - primary DNA	SeqCap EZ Exome v3	0.938238
pvhbdLR08415cbo1		M	United States - Seattle	IGM	no - primary DNA	SeqCap EZ Exome v3	0.939422
pvhbdLR05250cbv1		F	United States - Seattle	IGM	no - primary DNA	SeqCap EZ Exome v3	0.939661
pvhbdLR09181ccb1		F	United States - Seattle	IGM	no - primary DNA	SeqCap EZ Exome v3	0.941116
pvhbdLR01312cbr1		M	United States - Seattle	IGM	no - primary DNA	SeqCap EZ Exome v3	0.941669
pvhbdLR09296cbp1		M	United States - Seattle	IGM	no - primary DNA	SeqCap EZ Exome v3	0.942393
pvhbdLR15267ccc1		M	United States - Seattle	IGM	no - primary DNA	SeqCap EZ Exome v3	0.943374
pvhbdLR03264cbs1		F	United States - Seattle	IGM	no - primary DNA	SeqCap EZ Exome v3	0.946746
pvhcw22101bvu1		M	US - Boston	IGM	no - primary DNA	SeqCap EZ Exome v3	0.912422
pvhcw14801bvl1		F	US - Boston	IGM	no - primary DNA	SeqCap EZ Exome v3	0.933565
pvhcw23201bvx1		F	US - Boston	IGM	no - primary DNA	SeqCap EZ Exome v3	0.933808
pvhcw12701bvi1		M	US - Boston	IGM	no - primary DNA	SeqCap EZ Exome v3	0.936469
pvhcw22901bvv1		M	US - Boston	IGM	no - primary DNA	SeqCap EZ Exome v3	0.938913
pvhcw21001bvt1		F	US - Boston	IGM	no - primary DNA	SeqCap EZ Exome v3	0.939451
pvhcw15601bvm1		M	US - Boston	IGM	no - primary DNA	SeqCap EZ Exome v3	0.939985
pvhcw12201bvh1		F	US - Boston	IGM	no - primary DNA	SeqCap EZ Exome v3	0.941129
pvhcw8001bvg1		F	US - Boston	IGM	no - primary DNA	SeqCap EZ Exome v3	0.941692
pvhcw23601bvz1		F	US - Boston	IGM	no - primary DNA	SeqCap EZ Exome v3	0.944189
pvhcw16201bvn1		F	US - Boston	IGM	no - primary DNA	SeqCap EZ Exome v3	0.944242
pvhcw18801bvp1		F	US - Boston	IGM	no - primary DNA	SeqCap EZ Exome v3	0.944614
pvhcw18701bvo1		M	US - Boston	IGM	no - primary DNA	SeqCap EZ Exome v3	0.945126
pvhcw19601bvr1		F	US - Boston	IGM	no - primary DNA	SeqCap EZ Exome v3	0.947008
pvhcw23101bvw1		M	US - Boston	IGM	no - primary DNA	SeqCap EZ Exome v3	0.947121
pvhcw6301bwg1		F	US - Boston	IGM	no - primary DNA	SeqCap EZ Exome v3	0.948781
pvhcw24601bwd1		F	US - Boston	IGM	no - primary DNA	SeqCap EZ Exome v3	0.948981
pvhcw23501bvy1		F	US - Boston	IGM	no - primary DNA	SeqCap EZ Exome v3	0.950422
pvhcw14103bvj1		F	US - Boston	IGM	no - primary DNA	SeqCap EZ Exome v3	0.95204
pvhcw20801bvs1		M	US - Boston	IGM	no - primary DNA	SeqCap EZ Exome v3	0.952307
pvhcw19401bvq1		F	US - Boston	IGM	no - primary DNA	SeqCap EZ Exome v3	0.953252
pvhcw14401bvk1		F	US - Boston	IGM	no - primary DNA	SeqCap EZ Exome v3	0.955677
pvhcw24401bwb1		M	US - Boston	IGM	no - primary DNA	SeqCap EZ Exome v3	0.956777
pvhcw24501bwc1		F	US - Boston	IGM	no - primary DNA	SeqCap EZ Exome v3	0.958377
